# Supplementary material for: Genome-scale identification of cell-wall related genes in Arabidopsis based on co-expression network analysis
Source: BMC Plant Biol. 2012 Aug 9;12:138. doi: 10.1186/1471-2229-12-138 (PMC3463447; doi:10.1186/1471-2229-12-138)
Supplement: Additional file 2 — Supporting information. The details for ROC curve analysis and supplementary Figures S1, S2 and S3. [file 1471-2229-12-138-S2.xls]

## Sheet: Table S1
Plant cell wall (PCW) synthesis stages of known PCW related genes in co-expression modules
Module IDs	Do modules contain genes in only one PCW synthesis stage?	# of seed genes	1. Substrate generation	2. Polysaccharide synthases and glycosyl transferases	3. Secretion and targeting	4. Assembly, architecture, and growth	5. Differentiation and secondary wall formation	6. Signaling and response
2_1		8	0	AT5G17420,AT5G17420,AT5G03760,AT1G19300	0	AT1G72990,AT4G19420,AT5G03170	AT5G60020	AT1G22480
2_2		6	AT3G10340	AT5G44030,AT4G18780,AT5G44030,AT4G18780,AT5G54690	0	AT1G19940,AT1G80170	0	0
3_1		4	AT4G34230	0	0	AT5G65730,AT5G48900	0	AT4G27520
4_1		8	AT5G59290,AT2G28760,AT5G15490	AT5G44030,AT4G18780,AT5G44030,AT4G18780,AT2G37090	0	AT5G03170	AT2G38080	0
14_1		2	0	AT2G22900	0	0	0	AT3G22600
15_1		3	0	AT5G62620	0	0	0	AT1G54860,AT3G61980
16_1		6	AT2G28760,AT3G21240	0	0	AT2G32990,AT2G22470	AT2G37130	AT1G77630
18_1		5	AT1G76790	0	0	AT1G70710,AT2G32990,AT4G37450	0	AT3G52370,AT3G52370
19_1		2	0	0	0	AT5G64640	0	AT1G65240
20_1		8	0	0	0	AT5G58480,AT1G66250,AT3G13560,AT3G07320,AT1G10640	0	AT2G25060,AT1G21880,AT5G08000
40_1		7	AT1G65060,AT4G05160	AT5G16190	0	0	0	AT1G29980,AT3G27200,AT1G77630,AT4G38660
40_2		2	0	AT1G02730	0	AT2G03090	0	0
40_3	yes	4	0	0	0	AT2G01850,AT3G46570,AT2G45220,AT4G28300	0	0
40_4	yes	3	0	0	0	AT1G26770,AT3G03220,AT5G56590	0	0
40_5	yes	1	0	0	0	AT4G03210	0	0
40_6		4	0	AT4G23990,AT2G38650	0	AT4G13080,AT3G53190	0	0
40_7	yes	1	0	0	0	AT2G28950	0	0
40_8	yes	2	0	0	0	AT4G28250,AT1G04680	0	0
40_9	yes	2	0	0	0	0	0	AT1G21090,AT5G08210
41_1		5	0	0	0	AT5G40730,AT5G53250	AT1G05260,AT5G17820	AT3G22600
42_1	yes	3	0	0	0	AT1G65310,AT5G10430,AT4G12730	0	0
42_2		4	0	AT2G28110	0	AT1G20190,AT1G03870	0	AT1G08500
42_3	yes	2	0	0	0	AT5G02260,AT5G56870	0	0
44_1	yes	1	0	0	0	0	AT5G42180	0
44_2		3	AT2G30490	0	0	AT2G17720,AT3G06300	0	0
44_3	yes	1	0	0	0	0	0	AT3G43960
44_4	yes	1	0	0	0	0	0	AT4G26690
46_1	yes	1	0	0	0	AT1G48100	0	0
52_1		6	AT4G36220	0	0	AT5G20710,AT4G26830,AT1G02790,AT5G63180	0	AT1G18280
52_2	yes	1	0	0	0	AT4G30270	0	0
52_3	yes	1	0	0	0	AT3G52840	0	0
61_1		14	0	0	0	AT5G40730,AT5G53250	AT2G30210,AT1G05260,AT3G01190,AT3G21770,AT4G11290,AT4G26010,AT5G17820,AT5G66390,AT2G18980,AT4G30170,AT1G30870	AT2G48130
64_1		2	0	0	0	AT2G47550	AT4G08770	0
64_2		2	0	0	0	AT2G22470	0	AT2G32300
64_3		4	AT3G51160	0	0	AT4G16260,AT3G06300	AT5G19890	0
65_1		4	AT1G24735	0	0	AT4G03210,AT2G28240	0	AT1G23050
67_1		3	0	AT2G35650	0	0	0	AT5G39970,AT3G52370,AT3G52370
67_2	yes	1	0	0	0	AT1G70710	0	0
68_1		5	0	0	0	AT4G25810,AT3G07010,AT5G48900,AT2G04780	0	AT1G62790
74_1		5	AT3G61990	0	0	0	AT2G30210,AT4G11290,AT5G17820	AT2G48130
77_1		7	0	AT1G32930	0	AT1G66250,AT3G13560,AT3G07320	0	AT2G25060,AT5G25090,AT1G21880
81_1		6	0	AT5G61840	0	AT5G13870,AT3G04010,AT2G17720	AT5G42180	AT4G26690
81_2		3	0	AT2G37090	0	AT4G16260,AT2G22470	0	0
81_3		8	AT5G59290,AT2G28760,AT1G76790	AT1G77130	0	AT3G03220,AT3G06300	AT5G60020,AT2G37130	0
81_4		3	AT5G15490	0	0	AT2G32990	0	AT3G52370,AT3G52370
81_5		6	0	AT3G02350,AT3G11420	0	AT2G39700,AT4G30280,AT5G60490	0	AT1G70990
81_6	yes	1	0	0	0	0	0	AT3G27200
81_7	yes	1	0	0	0	0	0	AT4G28085
81_8		2	0	0	0	AT3G44990	AT2G38080	0
81_9		5	AT5G28840	AT1G24170,AT2G32430	0	AT3G62110,AT2G43080	0	0
81_11		3	0	AT4G18780,AT4G18780,AT2G32610	0	AT5G03170	0	0
85_1		2	0	AT5G30500	0	0	AT4G31760	0
86_1	yes	4	AT1G78570,AT1G51680,AT3G53260,AT4G34230	0	0	0	0	0
87_1		6	0	AT1G02730	0	AT1G70710,AT3G53190	AT5G40150	AT1G21090,AT1G77630
92_1		4	AT1G62940	AT1G33430	0	AT3G07320,AT4G14080	0	0
92_2	yes	1	AT1G67990	0	0	0	0	0
96_1		19	0	0	0	AT4G35010,AT2G16730,AT1G02790,AT3G07820,AT5G48140,AT1G14420,AT3G01270,AT5G15110,AT5G07430,AT3G62170,AT3G01700,AT3G20865,AT3G57690,AT5G14380,AT5G40730	AT5G47000	AT3G26110,AT1G24520,AT2G20700
99_1		6	0	AT1G13250	0	AT2G28950,AT3G10720,AT2G14890,AT5G55730	0	AT1G55260
99_2		3	0	AT1G23480	0	0	0	AT3G18050,AT4G12420
101_1	yes	1	0	0	0	AT5G58480	0	0
102_2	yes	1	0	0	0	AT5G65730	0	0
102_3	yes	2	0	0	0	AT5G63800,AT3G07010	0	0
102_4	yes	1	0	0	0	0	0	AT1G55260
102_5	yes	1	0	0	0	AT3G10720	0	0
108_1	yes	1	0	0	0	AT4G30380	0	0
108_2		2	0	0	0	AT1G80140	0	AT2G23990
109_1		5	AT1G51680,AT3G53260,AT3G19450,AT5G48930	0	0	AT1G14720	0	0
111_1		6	0	0	0	AT5G40730	AT1G05260,AT3G01190,AT3G21770,AT5G66390	AT2G44790
119_1		10	AT2G28760	AT5G44030,AT4G18780,AT5G44030,AT4G18780,AT2G28110,AT2G37090	0	AT1G72990,AT3G42950	AT2G29130,AT5G42180	AT1G72230
121_1		6	0	0	0	AT3G45970,AT2G45220,AT2G22470	AT2G37130	AT1G59970,AT3G29810
124_1		5	AT1G63180,AT1G72680	AT5G62620	0	AT4G17180,AT3G29090	0	0
125_1		3	AT3G19450	0	0	AT5G56870,AT1G75680	0	0
125_2		2	AT1G12780	0	0	AT3G45970	0	0
125_3		2	AT5G39320	0	0	0	0	AT3G02210,AT3G02210
125_5	yes	2	0	0	0	AT3G06770,AT4G02320	0	0
128_1		7	AT3G19450	AT3G25140,AT2G03220	0	AT3G15720,AT5G63180	0	AT2G27130,AT5G64080
128_2	yes	3	0	0	0	AT3G52840,AT2G46930,AT5G64310	0	0
131_1		5	0	0	0	AT2G28950,AT5G42100,AT3G54920,AT5G55730	0	AT1G21090
140_1		8	0	0	0	AT2G28950,AT4G03210,AT5G42100,AT3G54920,AT5G55730	0	AT1G21090,AT1G77630,AT4G35880
141_1		26	0	AT1G55850	0	AT4G35010,AT2G16730,AT2G23900,AT1G02790,AT3G07820,AT5G48140,AT1G14420,AT2G02720,AT3G01270,AT5G15110,AT3G17060,AT5G07430,AT2G26450,AT3G05610,AT3G62170,AT3G01700,AT3G20865,AT3G57690,AT5G14380,AT2G24450	AT5G47000	AT3G26110,AT1G24520,AT5G58170,AT3G20580,AT3G20580,AT5G58170
144_1	yes	2	0	0	0	AT2G17720,AT3G06300	0	0
147_1		25	AT3G19450	AT4G07960,AT2G33100	0	AT2G16730,AT2G44560,AT3G43860,AT5G20390,AT5G64790,AT2G23900,AT2G02720,AT5G15110,AT3G17060,AT5G07420,AT2G26450,AT3G05610,AT3G62170,AT4G15980,AT5G27870,AT3G01700,AT3G57690,AT2G24450	0	AT4G28280,AT5G58050,AT5G58170,AT3G20580,AT3G20580,AT4G28280,AT5G58170
149_1	yes	2	0	0	0	0	AT2G30210,AT1G05260	0
153_1	yes	1	0	0	0	0	0	AT1G08500
153_2	yes	1	0	0	0	AT3G03220	0	0
154_1		9	0	0	0	AT2G28950,AT5G65730,AT4G24780,AT1G11580,AT3G10720,AT4G33220	0	AT4G27520,AT3G18050,AT5G19250
154_2		6	0	0	0	AT2G06850,AT2G14890,AT3G13520,AT1G03870,AT2G04780	0	AT1G55260
154_3	yes	1	AT3G53260	0	0	0	0	0
155_1	yes	2	0	0	0	AT1G02790,AT5G40730	0	0
155_2	yes	1	0	0	0	AT3G57690	0	0
155_3		2	0	0	0	AT4G26830	0	AT1G18280
156_1	yes	5	0	0	0	AT2G28950,AT4G03210,AT5G42100,AT3G54920,AT5G55730	0	0
166_1		2	0	0	0	AT4G03210	0	AT3G61980
167_1	yes	1	0	0	0	AT2G45220	0	0
173_1	yes	6	AT1G51680,AT3G53260,AT4G34230,AT2G40890,AT1G15950,AT5G48930	0	0	0	0	0
176_1		4	0	0	0	AT5G56870,AT1G03870,AT5G44130	AT5G51890	0
177_1		10	0	0	0	AT5G40730,AT5G53250,AT5G56540	AT2G30210,AT3G01190,AT4G11290,AT5G17820,AT5G66390,AT4G30170	AT3G22600
178_1		5	0	0	0	0	AT5G03260,AT5G42180,AT4G35970	AT3G20570,AT1G72230
181_1	yes	3	0	0	0	AT5G65730,AT4G24780,AT5G48900	0	0
181_2		4	0	AT1G23480	0	AT2G28950,AT2G36870	0	AT5G19250
181_3		4	AT3G53260	0	0	AT2G04780	0	AT3G18050,AT1G55260
183_2	yes	1	AT4G34050	0	0	0	0	0
184_1		3	0	0	0	0	AT5G42180	AT1G72230,AT5G60950
184_2		2	0	AT2G47180	0	AT3G44990	0	0
184_3		5	AT1G80820	0	0	AT4G25810,AT4G17180	AT5G06730	AT3G27200
184_4		6	AT4G20460	AT1G77130,AT1G32930	0	AT5G13870,AT1G66250	0	AT4G30590
184_5	yes	1	AT5G28840	0	0	0	0	0
185_2	yes	1	0	0	0	AT3G03220	0	0
186_1		17	0	AT2G29040	0	AT2G16730,AT5G64790,AT2G23900,AT5G48140,AT1G14420,AT2G02720,AT5G15110,AT3G05610,AT3G01700,AT2G24450	0	AT3G26110,AT1G24520,AT4G28280,AT2G20700,AT5G36260,AT5G58050,AT4G28280
186_2		2	0	AT4G23490	0	AT3G07830	0	0
186_3	yes	1	0	0	0	0	AT4G17690	0
192_1	yes	2	0	0	0	AT5G44130,AT2G43080	0	0
192_2	yes	1	0	0	0	0	AT5G17820	0
192_3		2	AT1G33030	0	0	AT3G45970	0	0
192_4	yes	1	0	0	0	0	AT5G06720	0
200_1		6	AT1G17890	0	0	AT3G24670	AT5G17820,AT2G18980,AT1G30870	AT2G48130
207_1	yes	1	0	0	0	AT3G49220	0	0
207_2		3	0	0	0	AT5G42100,AT1G04680	0	AT1G65380
207_3	yes	1	0	AT5G41460	0	0	0	0
208_1		4	AT5G59290,AT2G28760,AT5G15490	0	0	0	AT5G01190	0
209_1		3	0	0	0	AT2G01850,AT3G29090	0	AT3G44100
211_1		6	AT3G10340	0	0	AT5G56540	AT1G68850,AT5G14130,AT5G14130	AT1G56320,AT2G48140
218_1		11	0	0	0	AT5G40730,AT5G53250,AT5G56540,AT5G65390	AT2G30210,AT3G01190,AT5G17820,AT5G64100,AT4G30170	AT1G62790,AT2G48130
219_1	yes	1	0	0	0	0	0	AT3G18050
225_1		9	0	0	0	AT5G56540	AT2G30210,AT1G05260,AT3G21770,AT4G11290,AT5G66390,AT4G30170	AT2G44790,AT3G22600
225_2	yes	3	0	0	0	AT5G40730,AT5G53250,AT5G65390	0	0
225_3		4	0	0	0	AT4G14130,AT4G30290	AT5G03260	AT1G64640
228_1		5	0	AT1G55850,AT1G77130	0	AT5G58090,AT3G22440,AT4G09030	0	0
229_1		7	AT5G39320,AT5G15490	0	0	AT2G17720,AT3G06300	AT2G39040	AT1G72230,AT2G32300
229_2		3	0	AT5G25820	0	AT2G22470	AT5G42180	0
230_1	yes	1	0	0	0	AT3G48580	0	0
230_2	yes	1	AT1G72680	0	0	0	0	0
231_1	yes	3	0	0	0	AT1G69530,AT2G06850,AT4G03210	0	0
236_1	yes	1	0	0	0	AT4G14130	0	0
238_1	yes	1	0	0	0	AT2G28950	0	0
238_2	yes	1	0	0	0	0	0	AT2G17760
244_1		23	0	AT4G07960,AT2G33100,AT1G55850	0	AT2G16730,AT3G43860,AT5G64790,AT2G23900,AT2G02720,AT5G15110,AT3G17060,AT2G26450,AT3G05610,AT3G62170,AT4G15980,AT5G27870,AT3G01700,AT3G57690,AT2G24450	0	AT4G28280,AT2G20700,AT5G58050,AT5G58170,AT3G20580,AT3G20580,AT4G28280,AT5G58170
248_1		10	0	0	0	AT5G40730,AT5G56540	AT2G30210,AT1G05260,AT5G17820,AT5G64100,AT5G66390,AT1G30870	AT1G62790,AT3G22600
249_1	yes	1	0	0	0	0	0	AT5G22430
251_1		4	0	0	0	AT2G32990,AT5G10430	AT2G37130	AT3G52370,AT3G52370
254_1		5	0	0	0	AT1G12560,AT3G10710,AT5G04960,AT4G40090	AT3G49960	0
261_1		14	AT3G10340	AT5G44030,AT5G17420,AT4G18780,AT5G44030,AT5G17420,AT4G18780,AT5G03760,AT1G19300,AT2G37090	0	AT1G72990,AT5G03170	AT2G38080,AT5G60020,AT5G42180	AT1G22480,AT1G72230
265_1		5	0	AT1G24170	0	AT3G04010,AT3G29090	0	AT4G28085,AT5G60920
265_2		3	0	AT4G32410,AT4G32410,AT3G56000	0	AT3G03220	0	0
265_4		2	0	AT3G02350	0	0	AT3G28200	0
265_5	yes	1	0	0	0	AT2G22470	0	0
271_1		2	AT1G12780	0	0	AT3G59010	0	0
275_1		9	0	0	0	AT4G25820,AT3G54590,AT5G53250	AT1G05260,AT4G11290,AT4G26010,AT5G17820,AT1G30870	AT2G48130
278_1	yes	1	AT1G12780	0	0	0	0	0
279_1		12	AT5G15490	0	0	AT1G12560,AT5G57530,AT4G14130,AT1G48930,AT3G10710,AT5G04960,AT2G17720	AT2G39040,AT5G42180,AT3G49960	AT5G49270
279_2		6	AT5G39320	AT2G20370	0	AT1G65610,AT2G22470,AT3G06300	0	AT3G43960
286_1		4	0	AT1G24170	0	AT2G17720,AT3G06300	AT5G42180	0
286_2		9	AT5G39320,AT5G15490	0	0	AT3G03220,AT1G48930,AT2G22470	AT2G39040,AT3G49960	AT1G08500,AT3G52370,AT3G52370
286_3		4	0	0	0	AT1G65310,AT4G16260,AT3G10710	0	AT5G49270
286_4	yes	2	0	0	0	AT1G12560,AT5G13870	0	0
286_5		3	AT3G21230,AT1G15950	0	0	AT5G04960	0	0
293_1		7	0	0	0	AT2G06850,AT3G13750,AT4G24780,AT5G48900,AT4G33220,AT2G14890	0	AT1G55260
294_1		5	AT1G51680,AT3G53260,AT4G34230,AT1G15950	AT4G26940	0	0	0	0
295_1		19	0	0	0	AT4G35010,AT2G16730,AT1G02790,AT3G07820,AT5G48140,AT1G14420,AT3G01270,AT5G15110,AT5G07430,AT3G62170,AT3G01700,AT3G20865,AT3G57690,AT5G14380,AT5G40730	AT5G47000	AT3G26110,AT1G24520,AT2G20700
303_1		4	0	0	0	AT1G12560,AT1G48930,AT4G40090	AT5G67400	0
308_1		5	0	AT1G02730	0	AT3G53190	AT5G40150	AT1G21090,AT1G77630
309_1		14	0	AT5G25820,AT1G14080	0	AT3G24670,AT3G47400	AT2G30210,AT5G03260,AT1G05260,AT3G01190,AT3G21770,AT4G11290,AT5G15180,AT5G66390,AT4G30170	AT5G14150
312_1		7	AT1G63180,AT1G72680	AT5G62620	0	AT4G03210,AT5G57550,AT2G14890	0	AT1G54860
312_2	yes	1	0	0	0	0	0	AT5G64080
312_4		2	AT5G39320	0	0	AT4G23820	0	0
312_5	yes	2	AT1G24735,AT2G33590	0	0	0	0	0
318_1	yes	1	0	0	0	AT4G03210	0	0
323_1	yes	1	0	0	0	AT2G03090	0	0
323_2	yes	2	0	0	0	AT4G03210,AT1G48100	0	0
323_3	yes	1	0	AT4G23990	0	0	0	0
323_4		2	0	AT5G41460	0	0	0	AT5G08210
323_5		3	0	AT4G39350,AT4G39350	0	AT4G02320,AT2G22470	0	0
323_6		2	0	0	0	AT4G28300	AT5G64120	0
334_1		8	0	AT1G13250	0	AT2G28950,AT4G03210,AT1G45130,AT1G04680,AT5G55730	0	AT4G16140,AT4G38660
335_1		3	AT3G21230	0	0	0	0	AT3G20570,AT1G09790
335_2		2	0	AT3G62720	0	AT3G07320	0	0
335_4		2	0	AT2G21770,AT2G21770	0	0	0	AT2G28410,AT2G28410
335_5	yes	1	0	0	0	AT5G64640	0	0
337_1		3	0	0	0	AT2G17720	AT5G06730,AT5G42180	0
337_2		4	AT2G37040,AT1G80820	0	0	AT4G25810	0	AT3G27200
337_3		2	AT4G20460	0	0	AT4G13080	0	0
337_4	yes	1	0	AT1G77130	0	0	0	0
337_5	yes	1	0	0	0	0	AT1G71695,AT1G71695	0
337_6	yes	1	AT2G28760	0	0	0	0	0
338_1	yes	1	0	0	0	0	0	AT5G55480
339_1	yes	1	0	0	0	AT4G13080	0	0
342_1		5	AT3G21230	AT3G50760,AT2G20370	0	AT4G22470	0	AT3G07390
343_1		18	0	AT4G07960,AT3G06260	0	AT2G16730,AT2G23900,AT2G02720,AT5G15110,AT3G17060,AT2G26450,AT3G05610,AT3G62170,AT4G15980,AT3G01700,AT3G57690,AT2G24450	0	AT4G28280,AT1G29980,AT5G58050,AT5G58170,AT4G28280,AT5G58170
345_1		6	AT5G59290,AT2G28760,AT1G76790	AT5G44030,AT5G44030	0	AT2G32990,AT2G17720	0	0
348_1		7	0	AT1G23480	0	AT3G10720,AT2G14890,AT2G04780,AT5G55730	0	AT4G38660,AT4G12420
349_1		4	0	0	0	AT2G17720,AT3G06300	AT5G42180	AT1G72230
362_1		9	0	0	0	AT5G40730,AT5G56540	AT2G30210,AT1G05260,AT4G11290,AT5G66390,AT4G30170	AT2G44790,AT3G22600
364_1		8	0	0	0	AT1G75680,AT4G29360,AT4G23820,AT2G14890,AT2G04780	0	AT4G31840,AT4G38660,AT5G55480
365_1		3	0	AT4G38040	0	AT5G56590	0	AT4G16120,AT4G16120
368_1		3	0	AT5G30500	0	AT4G32375,AT5G18990	0	0
368_2		2	0	0	0	AT1G80140	0	AT2G23990
377_1		10	0	0	0	AT3G23730,AT5G58480,AT1G66250,AT3G13560,AT3G07320,AT1G10640	0	AT2G25060,AT5G25090,AT1G21880,AT5G08000
379_1		3	0	AT1G27120	0	0	0	AT2G25060,AT1G21880
380_1		5	0	0	0	AT3G45960,AT3G45970,AT4G30280,AT4G25810	0	AT3G16860
383_1		7	0	AT1G02730,AT4G23490	0	AT1G70710,AT3G53190,AT2G46930	AT5G40150	AT1G21090
384_1		10	0	AT5G44030,AT5G17420,AT4G18780,AT5G44030,AT5G17420,AT4G18780,AT1G19300,AT2G37090	0	AT5G03170,AT5G60490	AT2G38080,AT5G60020	AT1G72230
385_1		2	0	AT1G21480	0	0	AT2G37130	0
387_1		7	0	0	0	0	AT3G21770,AT4G11290,AT5G17820,AT5G64100,AT4G08780	AT2G44790,AT3G22600
388_1	yes	1	0	0	0	0	AT5G42180	0
393_1		2	0	AT3G50760	0	0	0	AT3G02210,AT3G02210
395_1		7	AT1G26570	AT1G23480	0	AT2G28950,AT3G10720,AT2G14890,AT2G04780,AT5G55730	0	0
397_1		6	AT2G28760	AT5G44030,AT5G44030,AT1G19300	0	0	AT5G03260,AT4G35970	AT3G20570
398_1		2	0	0	0	AT2G37640	0	AT4G27520
399_1		2	0	0	0	AT1G11580	0	AT4G16640
401_1		2	0	0	0	AT4G17180	AT5G06730	0
401_2		5	0	AT2G47180	0	AT4G25810,AT2G17720	AT5G42180	AT3G27200
401_3	yes	1	AT2G37040	0	0	0	0	0
405_1		8	0	0	0	AT1G12560,AT1G48930,AT3G10710,AT5G04960	AT5G42180,AT3G49960	AT2G32300,AT5G60950
405_2	yes	3	0	0	0	AT2G22470,AT2G17720,AT3G06300	0	0
407_1		7	0	AT5G22740	0	AT2G28950,AT2G39700,AT4G03210,AT3G54920,AT3G61640,AT5G55730	0	0
411_1		8	AT2G30490	AT1G14080	0	AT3G24670	AT2G30210,AT5G66390,AT4G30170	AT5G14150,AT1G62790
415_1		6	0	0	0	0	AT2G30210,AT3G21770,AT4G11290,AT5G66390,AT4G30170	AT2G44790

## Sheet: Table S2
Co-expressed genes in each module and their motifs in the promoters				* indicates # of genes expressed in the tissue/organ			** indicates # of conditions contained the corresponding tissue/organ
Module IDs	Modules containing seed genes from over four major PCW synthesis stages?	Modules including transcription factor?	Total # of genes (size)	# of new candidates	# of genes that is conserved between Arabidopsis and Populus	Gene IDs	Seed IDs	% of new candidates	# of found motifs	# of genes covered by the best motif	Motif IDs(p-values sorting by szie)	Best motif ID (conserved between Arabidopsis and Populus, and covered the most genes)	Top three motif IDs (followed by covered gene number)	MYB or lignin-synthesis related motifs	Plant Ontology anatomy enrichment analysis of total genes in each module*	Plant Ontology anatomy enrichment analysis of seed genes in each module*	# of co-expression conditions in each module	Tissue/organ information of co-expression conditions in each module**
2_1	yes	yes	31	23	21	AT5G03760,AT1G14380,AT5G12870,AT3G59845,AT3G16920,AT5G60720,AT3G45870,AT5G06930,AT1G32100,AT3G54290,AT1G22480,AT2G03200,AT5G03170,AT4G22570,AT4G19420,AT2G23360,AT4G27430,AT5G48560,AT4G27435,AT3G62020,AT1G63120,AT1G19300,AT5G17420,AT2G34150,AT2G35860,AT1G72990,AT5G67090,AT2G37750,AT5G60020,AT3G23090,AT1G47410	AT5G03760,AT1G22480,AT5G03170,AT4G19420,AT1G19300,AT5G17420,AT1G72990,AT5G60020	0.741935	15	30	cluster_0(p-value:6.39e-57),cluster_1037(p-value:9.59e-17),cluster_1038(p-value:5.63e-05),cluster_1089(p-value:1.35e-02),cluster_1133(p-value:8.62e-03),cluster_136(p-value:3.32e-01),cluster_15(p-value:1.44e-12),cluster_1(p-value:3.76e-46),cluster_292(p-value:1.93e-05),cluster_3(p-value:2.57e-35),cluster_480(p-value:4.82e-46),cluster_4(p-value:2.13e-19),cluster_57(p-value:3.72e-01),cluster_74(p-va…	cluster_74	cluster_292,cluster_136,cluster_74		hypocotyl(28),petal(28),root(29),flower(31),inflorescence(31)	stem(7),vascular(7),flower(8),inflorescence(8),plant(8)	10	nodeshoot(1),inflorescence_stem_base(2),internodeshoot(3),stem(4)
2_2	yes		14	8	9	AT1G17620,AT1G19940,AT1G74660,AT1G80170,AT2G38090,AT3G10340,AT3G25620,AT4G08150,AT4G15093,AT4G18780,AT5G23860,AT5G44030,AT5G46340,AT5G54690	AT1G19940,AT1G80170,AT3G10340,AT4G18780,AT5G44030,AT5G54690	0.571429	9	13	cluster_0(p-value:1.12e-64),cluster_1(p-value:8.71e-52),cluster_479(p-value:7.69e-02),cluster_552(p-value:1.17e-02),cluster_71(p-value:5.75e-02),cluster_7(p-value:1.50e-06),cluster_83(p-value:3.61e-03),cluster_888(p-value:1.02e-04),cluster_8(p-value:6.68e-03)	cluster_71	cluster_552,cluster_71,cluster_83		shoot(13),flower(14),inflorescence(14),petal(14),vascular(14)	plant(6),root(6),sepal(6),shoot(6),vascular(6)	10	nodeshoot(1),inflorescence_stem_base(2),internodeshoot(3),stem(4)
3_1	yes		6	2	1	AT5G48900,AT1G19050,AT4G27520,AT4G34230,AT5G65730,AT4G15920	AT5G48900,AT4G27520,AT4G34230,AT5G65730	0.333333	9	5	cluster_0(p-value:1.27e-22),cluster_1121(p-value:3.58e-01),cluster_163(p-value:1.90e-32),cluster_219(p-value:1.77e-01),cluster_2(p-value:2.75e-15),cluster_367(p-value:1.93e-07),cluster_555(p-value:3.27e-05),cluster_589(p-value:5.80e-02),cluster_627(p-value:8.55e-06)	cluster_0	cluster_555,cluster_589,cluster_627	cluster_627	shoot(6),shoot(6),stamen(6),stem(6),vascular(6)	shoot(4),shoot(4),stamen(4),stem(4),vascular(4)	23	leaf(1),cauline_leaf(2),seed_germination(2),whole_plant(3),seed(6),pollen(9)
4_1	yes		9	1	5	AT5G15490,AT5G59290,AT5G44030,AT2G28760,AT4G18780,AT4G27435,AT2G37090,AT5G03170,AT2G38080	AT5G15490,AT5G59290,AT5G44030,AT2G28760,AT4G18780,AT2G37090,AT5G03170,AT2G38080	0.111111	12	9	cluster_0(p-value:1.76e-35),cluster_107(p-value:3.06e-04),cluster_110(p-value:6.17e-02),cluster_1(p-value:4.20e-26),cluster_234(p-value:3.53e-02),cluster_314(p-value:8.34e-02),cluster_40(p-value:2.33e-02),cluster_691(p-value:7.44e-04),cluster_702(p-value:1.96e-12),cluster_71(p-value:1.23e-02),cluster_729(p-value:1.13e-01),cluster_893(p-value:2.16e-07)	cluster_110	cluster_893,cluster_0,cluster_110		root(9),sepal(9),stamen(9),stem(9),vascular(9)	root(8),sepal(8),stamen(8),stem(8),vascular(8)	26	cell_culture(1),lateral_roots(1),nodeshoot(1),total_roots(1),Small_excised_segments_of_primary_root_tissue_corresponding_to_root-hair_elongation(2),Tumour(2),internodeshoot(3),petiole(3),stem(3),cotyledon_hypocotyl(4),root(5)
14_1	yes		6	4	3	AT5G43260,AT2G22900,AT3G22600,AT2G43570,AT5G24210,AT1G21250	AT2G22900,AT3G22600	0.666667	15	5	cluster_1231(p-value:3.49e-02),cluster_170(p-value:4.64e-06),cluster_190(p-value:1.03e-03),cluster_2(p-value:2.10e-07),cluster_30(p-value:1.63e-07),cluster_459(p-value:1.92e-03),cluster_490(p-value:1.92e-02),cluster_611(p-value:2.23e-01),cluster_645(p-value:9.39e-01),cluster_732(p-value:1.61e-01),cluster_734(p-value:6.00e-02),cluster_752(p-value:5.09e-04),cluster_810(p-value:1.63e-01),cluster_957…	cluster_190	cluster_645,cluster_734,cluster_957		petal(6),sepal(6),stamen(6),stem(6),vascular(6)	root(2),sepal(2),stamen(2),stem(2),vascular(2)	21	fully_expanded_leaves(1),lateral_roots(1),seedlings(1),whole_leaves(1),Rosette_leaves(2),vascular_leaf_late_rosette(2),Whole_leaf_Age(2),whole_plant(2),flower(3),senescence_leaf(3),vascular_leaf_rosette(3)
15_1	yes	yes	15	12	7	AT1G54860,AT5G53490,AT2G02120,AT4G13030,AT5G60220,AT5G10140,AT4G33700,AT1G69295,AT3G14070,AT5G62620,AT1G17810,AT1G02700,AT3G16190,AT5G60760,AT3G61980	AT1G54860,AT5G62620,AT3G61980	0.8	14	14	cluster_104(p-value:2.12e-01),cluster_1132(p-value:1.02e-01),cluster_1146(p-value:1.02e-01),cluster_1161(p-value:1.02e-01),cluster_1167(p-value:1.02e-01),cluster_196(p-value:2.74e-04),cluster_1(p-value:1.78e-22),cluster_44(p-value:5.27e-08),cluster_466(p-value:9.87e-33),cluster_484(p-value:1.50e-11),cluster_5(p-value:7.04e-02),cluster_678(p-value:3.86e-26),cluster_803(p-value:1.03e-03),cluster_89…	cluster_803	cluster_466,cluster_678,cluster_803	cluster_678	vascular(9),collective(10),sepal(10),root(11),flower(12)	vascular(2),collective(3),flower(3),petal(3),sepal(3)	18	early_green_cotyledon(1),triangle_embryo(1),heart_embryo(2),early_curled_cotyledon(3),seed_germination(3),seed(8)
16_1	yes		16	10	7	AT2G27140,AT4G34640,AT3G21240,AT1G77630,AT3G21260,AT2G28760,AT2G32990,AT4G23410,AT2G37130,AT4G25030,AT5G27150,AT1G72300,AT3G51520,AT2G22470,AT4G20110,AT5G47200	AT3G21240,AT1G77630,AT2G28760,AT2G32990,AT2G37130,AT2G22470	0.625	11	15	cluster_0(p-value:2.75e-33),cluster_1273(p-value:4.42e-02),cluster_266(p-value:1.43e-01),cluster_3(p-value:1.11e-26),cluster_51(p-value:3.39e-47),cluster_536(p-value:1.22e-09),cluster_540(p-value:6.99e-32),cluster_541(p-value:2.80e-08),cluster_766(p-value:4.10e-01),cluster_7(p-value:1.23e-04),cluster_9(p-value:1.64e-13)	cluster_766	cluster_540,cluster_541,cluster_766		leaf(15),sepal(15),hypocotyl(16),root(16),vascular(16)	stem(5),hypocotyl(6),root(6),sepal(6),vascular(6)	22	Inflorescence_stalk(1),total_roots(1),cotyledon_hypocotyl(4),seed_germination(4),seed(5),root(7)
18_1	yes		6	1	2	AT2G32990,AT3G52370,AT1G70710,AT5G07030,AT1G76790,AT4G37450	AT2G32990,AT3G52370,AT1G70710,AT1G76790,AT4G37450	0.166667	16	5	cluster_0(p-value:1.12e-23),cluster_1200(p-value:1.24e-01),cluster_129(p-value:4.44e-04),cluster_1(p-value:9.34e-54),cluster_204(p-value:2.83e-03),cluster_20(p-value:1.09e-03),cluster_21(p-value:3.43e-02),cluster_269(p-value:7.21e-04),cluster_2(p-value:2.49e-05),cluster_49(p-value:2.19e-01),cluster_519(p-value:2.68e-02),cluster_543(p-value:8.44e-02),cluster_648(p-value:8.95e-05),cluster_733(p-val…	cluster_49	cluster_543,cluster_648,cluster_97		root(6),seed(6),sepal(6),shoot(6),vascular(6)	root(5),seed(5),sepal(5),shoot(5),vascular(5)	26	early_green_cotyledon(1),fully_expanded_leaves(1),leaf(1),shoot(1),cauline_leaf(2),cell_culture(2),hypocotyl(2),flower(3),root(3),seed(3),senescence_leaf(3),cotyledon_hypocotyl(4)
19_1		yes	40	38	16	AT5G18310,AT1G12370,AT3G29575,AT5G02020,AT2G35210,AT4G17483,AT1G21065,AT3G45090,AT3G54800,AT5G50830,AT3G14070,AT3G52720,AT5G15140,AT1G18730,AT1G48650,AT4G19120,AT3G03420,AT4G14500,AT3G18750,AT5G56140,AT5G15600,AT1G65240,AT5G64640,AT5G26880,AT2G04890,AT5G61710,AT3G23000,AT3G56950,AT5G64780,AT2G20830,AT1G35580,AT1G54830,AT3G06760,AT5G67520,AT2G22450,AT2G46490,AT1G17370,AT4G01575,AT4G32830,AT5G40155	AT1G65240,AT5G64640	0.95	8	37	cluster_0(p-value:5.40e-68),cluster_100(p-value:2.92e-02),cluster_1019(p-value:5.43e-02),cluster_1222(p-value:2.99e-06),cluster_37(p-value:1.43e-26),cluster_390(p-value:1.20e-04),cluster_3(p-value:1.68e-63),cluster_6(p-value:2.83e-31)	cluster_6	cluster_1222,cluster_6,cluster_390		carpel(37),collective(37),pollen(38),sepal(39),flower(40)	plant(2),plant(2),pollen(2),pollen(2),sepal(2)	13	ms1ttg-old_flower(1),flower_stamen(3),globular_embryo(3),pollen(3),stamen(3)
20_1			8	0	4	AT3G07320,AT5G58480,AT3G13560,AT1G21880,AT5G08000,AT2G25060,AT1G10640,AT1G66250	AT3G07320,AT5G58480,AT3G13560,AT1G21880,AT5G08000,AT2G25060,AT1G10640,AT1G66250	0	11	7	cluster_0(p-value:1.18e-24),cluster_1062(p-value:4.01e-02),cluster_180(p-value:1.54e-09),cluster_1(p-value:1.01e-41),cluster_289(p-value:1.91e-03),cluster_320(p-value:1.25e-02),cluster_344(p-value:3.79e-01),cluster_866(p-value:1.21e-06),cluster_906(p-value:4.10e-02),cluster_907(p-value:4.13e-04),cluster_90(p-value:3.48e-05)	cluster_1	cluster_906,cluster_90,cluster_907		seed(8),sepal(8),shoot(8),shoot(8),vascular(8)	seed(8),sepal(8),shoot(8),shoot(8),vascular(8)	27	All_aerial_tissue(1),carpel(1),nodeshoot(1),petiole(1),seedlings(1),shoot(1),shoot_apex_rosette(1),total_tissue(1),whole_plants_seedling(1),whole_seedlings(1),root(2),shoot_system_seedling(2),leafshoot_apex(3),shoot_apex_rosette_stage(3),flower(7)
40_1	yes		173	166	106	AT4G35570,AT4G14770,AT5G45300,AT5G23420,AT4G23800,AT1G65060,AT1G29980,AT4G05160,AT1G77630,AT4G38660,AT5G16190,AT3G27200,AT1G58180,AT3G18190,AT1G35620,AT3G15080,AT3G12530,AT4G30800,AT2G37510,AT2G06990,AT2G16780,AT4G19150,AT1G48230,AT3G23830,AT4G33400,AT5G40770,AT1G30510,AT3G25110,AT1G29250,AT4G22670,AT3G13674,AT2G23930,AT3G22425,AT2G19385,AT2G45810,AT5G49540,AT2G29550,AT1G69700,AT2G03310,AT4G40000…	AT1G65060,AT1G29980,AT4G05160,AT1G77630,AT4G38660,AT5G16190,AT3G27200	0.959538	14	125	cluster_0(p-value:7.90e-222),cluster_1316(p-value:4.99e-01),cluster_1(p-value:1.28e-164),cluster_231(p-value:1.65e-11),cluster_244(p-value:4.51e-08),cluster_294(p-value:5.42e-07),cluster_2(p-value:7.18e-51),cluster_308(p-value:5.72e-03),cluster_3(p-value:6.81e-258),cluster_43(p-value:1.08e-24),cluster_4(p-value:6.22e-140),cluster_52(p-value:5.25e-41),cluster_835(p-value:1.10e-16),cluster_914(p-va…	cluster_4	cluster_1,cluster_3,cluster_4		seed(171),sepal(171),shoot(171),collective(172),vascular(172)	sepal(7),shoot(7),shoot(7),stamen(7),vascular(7)	13	carpel(1),leafshoot_apex(1),shoot_apex_rosette(1),shoot_apex_rosette_stage(2),flower(8)
40_2	yes		87	85	50	AT5G51940,AT5G17620,AT3G22990,AT1G16680,AT3G56370,AT4G00900,AT2G18220,AT3G45090,AT3G57300,AT2G13290,AT1G28290,AT4G20270,AT3G16260,AT2G28290,AT3G61670,AT4G00740,AT1G03780,AT5G58930,AT2G36350,AT5G49460,AT5G51350,AT5G63920,AT2G11890,AT1G80070,AT1G77580,AT3G26560,AT5G01770,AT2G37300,AT5G28590,AT1G68080,AT1G02730,AT4G03205,AT4G15880,AT2G48080,AT3G06400,AT1G23890,AT2G47990,AT5G62580,AT5G43100,AT4G10710…	AT1G02730,AT2G03090	0.977011	8	85	cluster_0(p-value:2.51e-219),cluster_183(p-value:6.61e-11),cluster_18(p-value:5.80e-43),cluster_1(p-value:1.88e-173),cluster_391(p-value:1.26e-02),cluster_467(p-value:5.71e-01),cluster_557(p-value:3.34e-27),cluster_916(p-value:1.71e-19)	cluster_18	cluster_183,cluster_18,cluster_391		shoot(82),collective(83),flower(83),sepal(83),vascular(83)	sepal(2),shoot(2),shoot(2),stamen(2),vascular(2)	13	carpel(1),leafshoot_apex(1),shoot_apex_rosette(1),shoot_apex_rosette_stage(2),flower(8)
40_3		yes	97	93	62	AT3G54220,AT4G24560,AT3G54480,AT5G19310,AT5G16610,AT1G53570,AT5G41600,AT3G46570,AT5G16270,AT1G76260,AT1G79730,AT5G07390,AT3G56100,AT2G45220,AT4G35410,AT4G11560,AT5G27490,AT5G12980,AT5G57460,AT3G48930,AT2G28740,AT3G14840,AT4G35580,AT1G70830,AT3G13570,AT5G54220,AT2G28900,AT5G67200,AT2G28330,AT1G18640,AT2G46080,AT4G28300,AT5G02820,AT1G17040,AT5G44730,AT4G18820,AT5G35910,AT1G16790,AT1G79420,AT1G22670…	AT3G46570,AT2G45220,AT4G28300,AT2G01850	0.958763	12	96	cluster_0(p-value:2.31e-86),cluster_183(p-value:5.15e-09),cluster_199(p-value:6.33e-58),cluster_1(p-value:8.88e-57),cluster_2(p-value:3.12e-51),cluster_353(p-value:2.37e-01),cluster_3(p-value:5.70e-102),cluster_458(p-value:1.32e-02),cluster_6(p-value:3.22e-30),cluster_869(p-value:3.20e-04),cluster_917(p-value:7.50e-25),cluster_987(p-value:9.04e-03)	cluster_869	cluster_353,cluster_199,cluster_869		shoot(88),flower(89),plant(89),sepal(90),vascular(90)	root(3),sepal(3),stamen(3),stem(3),vascular(3)	13	carpel(1),leafshoot_apex(1),shoot_apex_rosette(1),shoot_apex_rosette_stage(2),flower(8)
40_4			57	54	35	AT3G07170,AT1G08660,AT1G25260,AT1G28530,AT5G23580,AT5G56590,AT4G02930,AT2G42210,AT3G50780,AT1G09760,AT4G20980,AT1G13690,AT5G58030,AT3G03160,AT4G11420,AT5G04160,AT5G03450,AT4G22820,AT1G15480,AT4G26230,AT2G21440,AT2G45200,AT3G09900,AT5G57990,AT1G26770,AT1G76270,AT5G59740,AT4G38680,AT1G79080,AT3G57170,AT5G53620,AT5G14640,AT2G21050,AT5G56940,AT5G60930,AT1G64650,AT2G40820,AT4G04970,AT5G07030,AT5G41760…	AT5G56590,AT1G26770,AT3G03220	0.947368	9	56	cluster_0(p-value:7.37e-115),cluster_1214(p-value:2.65e-13),cluster_147(p-value:1.00e+00),cluster_22(p-value:1.00e+00),cluster_237(p-value:2.26e-11),cluster_478(p-value:1.86e-35),cluster_570(p-value:8.92e-30),cluster_7(p-value:6.80e-66),cluster_9(p-value:1.10e-73)	cluster_570	cluster_147,cluster_22,cluster_570	cluster_570	pedicel(57),plant(57),root(57),seed(57),shoot(57)	shoot(3),shoot(3),stamen(3),stem(3),vascular(3)	13	carpel(1),leafshoot_apex(1),shoot_apex_rosette(1),shoot_apex_rosette_stage(2),flower(8)
40_5			30	29	20	AT3G60690,AT3G58800,AT4G24440,AT1G06820,AT4G39960,AT3G49000,AT5G38850,AT2G32240,AT5G55230,AT4G17950,AT1G26450,AT4G22120,AT5G02560,AT1G67590,AT5G12900,AT1G74690,AT2G31800,AT5G23250,AT4G38540,AT5G20130,AT3G10160,AT5G59800,AT5G62090,AT1G30530,AT5G54750,AT2G01720,AT5G59220,AT1G63290,AT2G15960,AT4G03210	AT4G03210	0.966667	8	29	cluster_0(p-value:1.68e-114),cluster_1094(p-value:2.93e-01),cluster_141(p-value:1.81e-01),cluster_1(p-value:1.04e-135),cluster_245(p-value:8.42e-07),cluster_3(p-value:2.91e-42),cluster_4(p-value:2.97e-21),cluster_59(p-value:3.49e-02)	cluster_141	cluster_1,cluster_59,cluster_141		collective(30),flower(30),sepal(30),shoot(30),vascular(30)	shoot(1),shoot(1),stamen(1),stem(1),vascular(1)	13	carpel(1),leafshoot_apex(1),shoot_apex_rosette(1),shoot_apex_rosette_stage(2),flower(8)
40_6	yes		38	34	20	AT5G02100,AT2G38650,AT5G57920,AT5G58200,AT1G49300,AT5G43020,AT1G13020,AT5G22320,AT1G02860,AT1G17110,AT2G06925,AT3G51850,AT5G14610,AT1G27690,AT4G11160,AT2G17270,AT3G47390,AT5G01650,AT3G52940,AT1G61990,AT4G23990,AT5G48410,AT5G65670,AT4G23450,AT5G24930,AT3G13280,AT4G21580,AT3G53190,AT3G09670,AT3G17450,AT3G56300,AT5G42140,AT4G13080,AT5G46140,AT5G23080,AT3G02600,AT1G54610,AT4G16650	AT2G38650,AT4G23990,AT3G53190,AT4G13080	0.894737	9	36	cluster_0(p-value:5.12e-69),cluster_1016(p-value:1.00e+00),cluster_1045(p-value:2.04e-01),cluster_1135(p-value:7.20e-06),cluster_1(p-value:3.95e-46),cluster_2(p-value:2.57e-09),cluster_446(p-value:1.07e-02),cluster_879(p-value:1.92e-02),cluster_880(p-value:7.95e-04)	cluster_1016	cluster_2,cluster_880,cluster_1016		plant(36),seed(36),stem(36),sepal(37),flower(38)	vascular(3),flower(4),petal(4),plant(4),seed(4)	13	carpel(1),leafshoot_apex(1),shoot_apex_rosette(1),shoot_apex_rosette_stage(2),flower(8)
40_7			23	22	9	AT4G33300,AT2G20500,AT1G06450,AT5G67510,AT2G38040,AT1G04120,AT3G53390,AT4G39780,AT1G21065,AT5G08580,AT1G44750,AT5G02770,AT1G51805,AT2G22425,AT4G14100,AT3G28940,AT5G55530,AT4G31360,AT3G16470,AT5G13980,AT2G28950,AT3G52610,AT4G14500	AT2G28950	0.956522	8	22	cluster_16(p-value:1.66e-22),cluster_1(p-value:6.27e-32),cluster_22(p-value:5.71e-15),cluster_326(p-value:5.62e-02),cluster_3(p-value:1.91e-37),cluster_4(p-value:2.98e-20),cluster_548(p-value:2.11e-03),cluster_5(p-value:9.27e-05)	cluster_326	cluster_1,cluster_16,cluster_326	cluster_326	shoot(23),shoot(23),stamen(23),stem(23),vascular(23)	shoot(1),shoot(1),stamen(1),stem(1),vascular(1)	13	carpel(1),leafshoot_apex(1),shoot_apex_rosette(1),shoot_apex_rosette_stage(2),flower(8)
40_8			21	19	13	AT3G02660,AT3G13230,AT4G28680,AT1G35780,AT1G80280,AT1G08830,AT2G01600,AT3G06840,AT5G59010,AT4G26790,AT1G34640,AT3G18900,AT4G28250,AT1G54830,AT3G24503,AT2G42570,AT4G36690,AT5G66310,AT5G05010,AT5G37540,AT1G04680	AT4G28250,AT1G04680	0.904762	15	20	cluster_0(p-value:2.88e-41),cluster_1004(p-value:3.19e-01),cluster_122(p-value:2.02e-07),cluster_1230(p-value:5.11e-02),cluster_1(p-value:1.59e-43),cluster_25(p-value:1.51e-08),cluster_26(p-value:2.01e-10),cluster_287(p-value:2.94e-01),cluster_38(p-value:6.25e-02),cluster_3(p-value:1.47e-22),cluster_5(p-value:1.89e-01),cluster_631(p-value:1.87e-05),cluster_791(p-value:2.04e-01),cluster_918(p-valu…	cluster_38	cluster_25,cluster_122,cluster_38		sepal(20),shoot(20),shoot(20),stamen(20),vascular(20)	shoot(2),shoot(2),stamen(2),stem(2),vascular(2)	13	carpel(1),leafshoot_apex(1),shoot_apex_rosette(1),shoot_apex_rosette_stage(2),flower(8)
40_9			34	32	16	AT1G21090,AT5G08210,AT1G12430,AT5G06630,AT1G15640,AT1G28080,AT3G18710,AT1G54370,AT2G41990,AT5G18780,AT1G10120,AT1G47940,AT5G07440,AT5G62600,AT1G79820,AT1G17380,AT5G48380,AT1G71200,AT1G35880,AT4G37080,AT5G50420,AT3G12090,AT3G25890,AT4G03490,AT3G18800,AT5G23530,AT4G27400,AT1G60940,AT1G64450,AT3G10190,AT3G48490,AT1G13740,AT1G28090,AT2G07200	AT1G21090,AT5G08210	0.941176	8	32	cluster_0(p-value:1.28e-51),cluster_1022(p-value:2.36e-89),cluster_1115(p-value:4.83e-03),cluster_1(p-value:1.49e-38),cluster_3(p-value:2.20e-36),cluster_463(p-value:6.96e-03),cluster_4(p-value:2.41e-14),cluster_690(p-value:2.80e-04)	cluster_4	cluster_1115,cluster_1022,cluster_690	cluster_1115	collective(26),flower(26),hypocotyl(26),sepal(26),root(28)	seed(2),sepal(2),shoot(2),stamen(2),vascular(2)	13	carpel(1),leafshoot_apex(1),shoot_apex_rosette(1),shoot_apex_rosette_stage(2),flower(8)
41_1			17	12	6	AT4G23690,AT5G08640,AT5G67500,AT3G22600,AT4G17340,AT3G25930,AT2G43535,AT5G40730,AT5G53250,AT1G05260,AT5G17820,AT2G22170,AT3G13650,AT1G15210,AT5G05960,AT3G05890,AT4G13660	AT3G22600,AT5G40730,AT5G53250,AT1G05260,AT5G17820	0.705882	18	16	cluster_1105(p-value:4.69e-03),cluster_1248(p-value:8.82e-02),cluster_24(p-value:1.41e-14),cluster_295(p-value:3.49e-04),cluster_2(p-value:2.56e-10),cluster_32(p-value:1.59e-18),cluster_348(p-value:1.83e-12),cluster_3(p-value:1.33e-16),cluster_43(p-value:4.07e-07),cluster_44(p-value:2.37e-21),cluster_489(p-value:1.03e-05),cluster_4(p-value:1.90e-37),cluster_571(p-value:1.43e-01),cluster_632(p-val…	cluster_633	cluster_295,cluster_571,cluster_633		vascular(13),sepal(14),flower(15),hypocotyl(15),root(17)	vascular(3),flower(4),hypocotyl(4),sepal(4),root(5)	12	root(3),seedlings(3),Small_excised_segments_of_primary_root_tissue_corresponding_to_root-hair_elongation(3),whole_seedlings(3)
42_1			14	11	8	AT1G16370,AT3G54860,AT1G23030,AT5G10430,AT5G04470,AT2G40840,AT3G10520,AT5G16590,AT3G24450,AT2G18290,AT4G36380,AT3G52060,AT4G12730,AT1G65310	AT5G10430,AT4G12730,AT1G65310	0.785714	14	13	cluster_1023(p-value:1.00e+00),cluster_1024(p-value:1.00e+00),cluster_1229(p-value:6.24e-02),cluster_1261(p-value:6.24e-02),cluster_1(p-value:7.11e-45),cluster_200(p-value:2.47e-13),cluster_277(p-value:9.50e-02),cluster_311(p-value:4.19e-01),cluster_430(p-value:4.09e-02),cluster_54(p-value:4.93e-01),cluster_5(p-value:4.82e-04),cluster_703(p-value:4.25e-03),cluster_704(p-value:2.67e-01),cluster_72…	cluster_311	cluster_277,cluster_311,cluster_72		collective(14),hypocotyl(14),root(14),shoot(14),vascular(14)	inflorescence(3),leaf(3),root(3),shoot(3),vascular(3)	14	Small_excised_segments_of_primary_root_tissue_corresponding_to_root-hair_elongation(1),total_roots(1),whole_plant(3),cotyledon_hypocotyl(4),root(5)
42_2	yes		13	9	9	AT1G03870,AT3G10740,AT4G20010,AT2G34500,AT2G19660,AT2G41740,AT4G30410,AT1G20190,AT1G08500,AT4G24480,AT2G28110,AT2G04030,AT5G04770	AT1G03870,AT1G20190,AT1G08500,AT2G28110	0.692308	14	12	cluster_102(p-value:9.31e-03),cluster_1095(p-value:1.68e-01),cluster_139(p-value:1.48e-01),cluster_187(p-value:6.91e-07),cluster_257(p-value:1.72e-01),cluster_315(p-value:2.60e-01),cluster_362(p-value:1.32e-01),cluster_3(p-value:1.75e-31),cluster_464(p-value:2.16e-47),cluster_4(p-value:1.98e-13),cluster_6(p-value:2.02e-04),cluster_745(p-value:4.16e-01),cluster_763(p-value:2.89e-04),cluster_881(p-…	cluster_881	cluster_745,cluster_763,cluster_881		stamen(11),vascular(11),collective(12),flower(12),root(13)	pollen(4),root(4),sepal(4),stamen(4),vascular(4)	14	Small_excised_segments_of_primary_root_tissue_corresponding_to_root-hair_elongation(1),total_roots(1),whole_plant(3),cotyledon_hypocotyl(4),root(5)
42_3			13	11	9	AT4G01950,AT3G52480,AT5G52120,AT1G22330,AT4G14380,AT5G02260,AT2G26760,AT5G06280,AT2G25490,AT2G14900,AT5G56870,AT2G33990,AT3G20830	AT5G02260,AT5G56870	0.846154	11	12	cluster_0(p-value:6.12e-26),cluster_1116(p-value:3.88e-01),cluster_1224(p-value:3.88e-01),cluster_1318(p-value:3.88e-01),cluster_1(p-value:7.51e-20),cluster_208(p-value:6.31e-04),cluster_27(p-value:7.62e-06),cluster_287(p-value:1.41e-01),cluster_2(p-value:9.93e-03),cluster_46(p-value:3.45e-11),cluster_994(p-value:8.57e-09)	cluster_208	cluster_208,cluster_46,cluster_994		hypocotyl(11),sepal(11),flower(12),vascular(12),root(13)	sepal(2),shoot(2),stamen(2),stem(2),vascular(2)	14	Small_excised_segments_of_primary_root_tissue_corresponding_to_root-hair_elongation(1),total_roots(1),whole_plant(3),cotyledon_hypocotyl(4),root(5)
44_1		yes	8	7	5	AT1G08320,AT1G67730,AT5G42180,AT3G01470,AT2G43040,AT1G64200,AT5G49460,AT1G44170	AT5G42180	0.875	13	8	cluster_0(p-value:5.91e-19),cluster_1136(p-value:2.66e-01),cluster_1137(p-value:2.66e-01),cluster_145(p-value:4.46e-06),cluster_1(p-value:1.60e-54),cluster_383(p-value:1.74e-01),cluster_483(p-value:1.03e-01),cluster_515(p-value:1.37e-01),cluster_51(p-value:1.97e-02),cluster_5(p-value:2.37e-01),cluster_746(p-value:2.21e-02),cluster_747(p-value:3.14e-01),cluster_82(p-value:1.58e-04)	cluster_383	cluster_82,cluster_1,cluster_383	cluster_383	plant(7),pollen(7),sepal(7),flower(8),root(8)	plant(1),pollen(1),portion(1),root(1),sepal(1)	18	total_roots(1),seedlings(2),whole_plant(2),whole_seedlings(2),cotyledon_hypocotyl(4),root(7)
44_2	yes		6	3	4	AT5G20400,AT2G30490,AT3G06300,AT5G51060,AT2G35610,AT2G17720	AT2G30490,AT3G06300,AT2G17720	0.5	15	5	cluster_1025(p-value:1.08e-01),cluster_1066(p-value:1.08e-01),cluster_118(p-value:5.31e-07),cluster_130(p-value:2.32e-01),cluster_201(p-value:4.70e-02),cluster_267(p-value:4.61e-01),cluster_27(p-value:1.85e-07),cluster_4(p-value:4.42e-07),cluster_63(p-value:2.16e-12),cluster_693(p-value:2.50e-01),cluster_6(p-value:1.59e-05),cluster_710(p-value:1.27e-01),cluster_785(p-value:3.16e-01),cluster_995(p…	cluster_9	cluster_785,cluster_9,cluster_995	cluster_9	sepal(5),stem(5),vascular(5),collective(6),root(6)	shoot(3),shoot(3),stamen(3),stem(3),vascular(3)	18	total_roots(1),seedlings(2),whole_plant(2),whole_seedlings(2),cotyledon_hypocotyl(4),root(7)
44_3			6	5	2	AT5G65020,AT1G12310,AT2G30060,AT1G52910,AT2G41110,AT3G43960	AT3G43960	0.833333	9	5	cluster_146(p-value:4.24e-01),cluster_25(p-value:3.21e-01),cluster_32(p-value:9.25e-03),cluster_449(p-value:4.92e-01),cluster_4(p-value:4.59e-10),cluster_6(p-value:4.58e-05),cluster_711(p-value:6.57e-04),cluster_836(p-value:9.18e-07),cluster_8(p-value:2.94e-13)	cluster_8	cluster_711,cluster_836,cluster_8		sepal(6),shoot(6),shoot(6),stamen(6),vascular(6)	sepal(1),shoot(1),shoot(1),stamen(1),vascular(1)	18	total_roots(1),seedlings(2),whole_plant(2),whole_seedlings(2),cotyledon_hypocotyl(4),root(7)
44_4			5	4	4	AT4G14750,AT2G36400,AT3G56930,AT4G26690,AT5G18520	AT4G26690	0.8	14	4	cluster_0(p-value:2.12e-44),cluster_1097(p-value:6.27e-04),cluster_1100(p-value:6.27e-04),cluster_165(p-value:5.55e-07),cluster_1(p-value:2.93e-35),cluster_2(p-value:1.94e-06),cluster_3(p-value:8.28e-20),cluster_447(p-value:2.78e-03),cluster_572(p-value:9.51e-05),cluster_593(p-value:9.73e-02),cluster_635(p-value:5.92e-06),cluster_636(p-value:2.39e-18),cluster_8(p-value:2.53e-03),cluster_981(p-val…	cluster_981	cluster_636,cluster_8,cluster_981	cluster_981	seed(5),sepal(5),shoot(5),stem(5),vascular(5)	shoot(1),stamen(1),stem(1),trichome(1),vascular(1)	18	total_roots(1),seedlings(2),whole_plant(2),whole_seedlings(2),cotyledon_hypocotyl(4),root(7)
46_1		yes	7	6	4	AT3G50070,AT3G07540,AT2G27040,AT1G48100,AT4G23800,AT1G28290,AT1G64450	AT1G48100	0.857143	12	6	cluster_1302(p-value:4.54e-05),cluster_1328(p-value:4.54e-05),cluster_18(p-value:8.23e-08),cluster_1(p-value:5.98e-12),cluster_244(p-value:2.19e-01),cluster_58(p-value:3.18e-04),cluster_643(p-value:5.84e-05),cluster_673(p-value:2.59e-02),cluster_783(p-value:4.82e-02),cluster_800(p-value:6.97e-02),cluster_839(p-value:3.16e-03),cluster_985(p-value:4.54e-05)	cluster_58	cluster_18,cluster_58,cluster_800		petal(7),plant(7),seed(7),sepal(7),shoot(7)	sepal(1),shoot(1),shoot(1),stamen(1),vascular(1)	20	ms1ttg-old_flower(1),Young_Flower_Buds(1),Old_Flower_Buds(2),shoot_apex_rosette_stage(2),inflorescence(3),inflorescence_stem_tip(3),flower(8)
52_1	yes		29	23	14	AT1G02790,AT4G36220,AT5G20710,AT5G63180,AT1G18280,AT4G26830,AT5G38760,AT4G24530,AT1G62810,AT2G19770,AT1G71770,AT1G78600,AT3G28790,AT2G36190,AT1G24400,AT5G44020,AT2G32800,AT2G40010,AT4G13560,AT3G47250,AT5G16510,AT1G59890,AT4G32340,AT2G29940,AT5G52340,AT5G15460,AT3G28830,AT2G07560,AT5G40040	AT1G02790,AT4G36220,AT5G20710,AT5G63180,AT1G18280,AT4G26830	0.793103	15	27	cluster_1014(p-value:8.57e-21),cluster_101(p-value:3.94e-01),cluster_15(p-value:1.03e-01),cluster_2(p-value:1.93e-12),cluster_403(p-value:1.94e-01),cluster_423(p-value:2.21e-04),cluster_4(p-value:1.02e-13),cluster_5(p-value:4.04e-04),cluster_705(p-value:1.24e-04),cluster_706(p-value:1.10e-04),cluster_730(p-value:8.54e-04),cluster_812(p-value:1.49e-27),cluster_85(p-value:3.92e-01),cluster_870(p-va…	cluster_9	cluster_101,cluster_730,cluster_870	cluster_9	stamen(25),petal(28),sepal(28),collective(29),flower(29)	petal(5),stamen(5),collective(6),flower(6),sepal(6)	15	flower(3),stamen(3),pollen(9)
52_2			17	16	8	AT4G00330,AT2G15890,AT1G33590,AT4G35950,AT4G30270,AT5G08110,AT1G25550,AT3G28940,AT2G36380,AT1G62180,AT5G08565,AT5G62500,AT3G05500,AT5G48380,AT1G05360,AT3G20410,AT1G33110	AT4G30270	0.941176	11	16	cluster_0(p-value:1.27e-33),cluster_1056(p-value:1.79e-01),cluster_12(p-value:1.96e-04),cluster_153(p-value:3.39e-02),cluster_178(p-value:1.59e-14),cluster_288(p-value:2.88e-02),cluster_2(p-value:7.14e-16),cluster_473(p-value:1.70e-01),cluster_55(p-value:2.31e-11),cluster_72(p-value:1.30e-01),cluster_7(p-value:3.25e-06)	cluster_153	cluster_153,cluster_178,cluster_473	cluster_153	pollen(17),root(17),seed(17),sepal(17),shoot(17)	shoot(1),stamen(1),stem(1),vascular(1),vascular(1)	15	flower(3),stamen(3),pollen(9)
52_3		yes	8	7	3	AT3G61890,AT4G31800,AT4G27450,AT3G51920,AT5G57345,AT1G18180,AT2G41100,AT3G52840	AT3G52840	0.875	7	7	cluster_145(p-value:3.41e-03),cluster_191(p-value:1.07e-13),cluster_372(p-value:1.63e-04),cluster_4(p-value:1.64e-20),cluster_55(p-value:2.67e-02),cluster_573(p-value:4.43e-06),cluster_89(p-value:2.04e-01)	cluster_573	cluster_55,cluster_573,cluster_89	cluster_89	seed(8),sepal(8),shoot(8),stamen(8),vascular(8)	shoot(1),shoot(1),stamen(1),stem(1),vascular(1)	15	flower(3),stamen(3),pollen(9)
61_1			27	13	12	AT2G18980,AT1G05260,AT5G53250,AT5G66390,AT4G30170,AT2G48130,AT4G26010,AT3G21770,AT5G40730,AT1G30870,AT2G30210,AT5G17820,AT4G11290,AT3G01190,AT2G47000,AT3G20370,AT5G12880,AT3G27190,AT3G13610,AT4G32650,AT3G21710,AT1G22440,AT2G21045,AT3G11340,AT2G26650,AT4G13660,AT3G21510	AT2G18980,AT1G05260,AT5G53250,AT5G66390,AT4G30170,AT2G48130,AT4G26010,AT3G21770,AT5G40730,AT1G30870,AT2G30210,AT5G17820,AT4G11290,AT3G01190	0.481481	11	26	cluster_1005(p-value:1.30e-03),cluster_10(p-value:1.67e-09),cluster_1158(p-value:9.16e-02),cluster_11(p-value:2.58e-02),cluster_13(p-value:6.29e-33),cluster_15(p-value:1.64e-09),cluster_22(p-value:6.53e-04),cluster_2(p-value:3.19e-09),cluster_795(p-value:7.95e-21),cluster_7(p-value:2.62e-09),cluster_8(p-value:3.06e-18)	cluster_22	cluster_2,cluster_1005,cluster_22		sepal(11),vascular(12),flower(14),hypocotyl(24),root(27)	sepal(5),vascular(5),flower(7),hypocotyl(11),root(14)	28	the_entire_seedlings(1),total_roots(1),seedlings(2),total_tissue(2),whole_plants_seedling(2),Small_excised_segments_of_primary_root_tissue_corresponding_to_root-hair_elongation(4),whole_plant(4),whole_seedlings(4),root(8)
64_1			10	8	2	AT2G47550,AT4G09990,AT5G16590,AT4G25870,AT4G01700,AT3G05490,AT4G18430,AT5G05880,AT2G45750,AT4G08770	AT2G47550,AT4G08770	0.8	12	9	cluster_1185(p-value:3.05e-01),cluster_126(p-value:4.54e-16),cluster_168(p-value:8.51e-02),cluster_238(p-value:4.51e-03),cluster_320(p-value:8.20e-02),cluster_34(p-value:1.38e-08),cluster_3(p-value:5.14e-18),cluster_437(p-value:4.29e-10),cluster_659(p-value:2.67e-06),cluster_756(p-value:1.22e-02),cluster_757(p-value:2.89e-01),cluster_967(p-value:1.77e-08)	cluster_3	cluster_659,cluster_756,cluster_757		collective(8),flower(8),petal(8),hypocotyl(9),root(10)	stem(1),vascular(1),vascular(1),hypocotyl(2),root(2)	14	whole_plant(2),seedlings(3),Small_excised_segments_of_primary_root_tissue_corresponding_to_root-hair_elongation(3),root(6)
64_2		yes	6	4	5	AT2G39430,AT2G28670,AT2G38090,AT2G32300,AT2G22470,AT5G61340	AT2G32300,AT2G22470	0.666667	12	5	cluster_0(p-value:1.85e-30),cluster_1047(p-value:4.30e-02),cluster_1048(p-value:4.30e-02),cluster_1138(p-value:4.30e-02),cluster_175(p-value:4.03e-11),cluster_196(p-value:4.57e-02),cluster_1(p-value:5.09e-30),cluster_2(p-value:3.96e-11),cluster_574(p-value:1.38e-28),cluster_5(p-value:4.71e-01),cluster_65(p-value:1.43e-01),cluster_937(p-value:4.30e-02)	cluster_65	cluster_574,cluster_65,cluster_937		shoot(4),vascular(4),sepal(5),hypocotyl(6),root(6)	stem(1),vascular(1),hypocotyl(2),root(2),sepal(2)	14	whole_plant(2),seedlings(3),Small_excised_segments_of_primary_root_tissue_corresponding_to_root-hair_elongation(3),root(6)
64_3	yes		7	3	5	AT3G27240,AT1G67330,AT3G51160,AT3G06300,AT4G16260,AT5G19890,AT5G13450	AT3G51160,AT3G06300,AT4G16260,AT5G19890	0.428571	12	6	cluster_1026(p-value:5.25e-10),cluster_1027(p-value:5.25e-10),cluster_10(p-value:3.39e-02),cluster_1321(p-value:5.25e-10),cluster_13(p-value:1.04e-18),cluster_219(p-value:4.89e-03),cluster_220(p-value:8.33e-01),cluster_278(p-value:1.81e-05),cluster_348(p-value:8.84e-04),cluster_35(p-value:1.61e-08),cluster_38(p-value:1.72e-02),cluster_642(p-value:2.97e-03)	cluster_38	cluster_278,cluster_35,cluster_38		collective(7),hypocotyl(7),root(7),stem(7),vascular(7)	pollen(4),root(4),sepal(4),stem(4),vascular(4)	14	whole_plant(2),seedlings(3),Small_excised_segments_of_primary_root_tissue_corresponding_to_root-hair_elongation(3),root(6)
65_1	yes		18	14	8	AT4G03210,AT1G23050,AT2G28240,AT1G24735,AT3G03310,AT5G45310,AT3G14595,AT5G22470,AT5G47810,AT1G15330,AT1G31750,AT2G19900,AT5G60760,AT2G31350,AT1G69295,AT5G16460,AT5G57790,AT4G02280	AT4G03210,AT1G23050,AT2G28240,AT1G24735	0.777778	8	17	cluster_0(p-value:3.92e-39),cluster_184(p-value:6.96e-17),cluster_1(p-value:1.03e-29),cluster_363(p-value:1.15e-06),cluster_434(p-value:5.88e-25),cluster_637(p-value:1.99e-02),cluster_781(p-value:4.31e-02),cluster_91(p-value:4.87e-15)	cluster_781	cluster_184,cluster_363,cluster_781		collective(11),vascular(11),root(12),stem(12),flower(14)	leaf(2),root(2),seed(2),stem(3),flower(4)	18	early_green_cotyledon(1),lateral_roots(1),walking-stick_seed(1),seed_germination(2),whole_plant(2),early_curled_cotyledon(3),torpedo_embryo(3),seed(5)
67_1	yes	yes	12	9	3	AT5G09330,AT5G27550,AT5G43930,AT2G32280,AT1G11410,AT1G64670,AT2G35650,AT5G58300,AT2G31955,AT3G52370,AT1G34065,AT5G39970	AT2G35650,AT3G52370,AT5G39970	0.75	12	11	cluster_0(p-value:3.00e-41),cluster_115(p-value:8.70e-04),cluster_1166(p-value:5.37e-03),cluster_1292(p-value:5.37e-03),cluster_1311(p-value:5.37e-03),cluster_134(p-value:1.63e-02),cluster_1(p-value:5.04e-35),cluster_220(p-value:1.97e-01),cluster_34(p-value:8.20e-04),cluster_354(p-value:4.55e-01),cluster_3(p-value:5.50e-29),cluster_96(p-value:7.35e-01)	cluster_34	cluster_220,cluster_34,cluster_96		seed(11),sepal(11),shoot(11),shoot(11),vascular(11)	shoot(2),shoot(2),stamen(2),vascular(2),root(3)	15	leaf(1),shoot(1),cauline_leaf(2),flower(3),senescence_leaf(3),seed(5)
67_2			23	22	9	AT5G42400,AT2G17560,AT5G20730,AT1G70710,AT4G20890,AT5G03850,AT3G53430,AT4G00100,AT3G60770,AT1G04900,AT1G09970,AT1G50570,AT2G32060,AT5G24580,AT3G05890,AT5G59850,AT1G03780,AT5G17160,AT3G54190,AT1G53810,AT1G64570,AT5G10440,AT5G56950	AT1G70710	0.956522	8	21	cluster_0(p-value:2.11e-56),cluster_1075(p-value:2.01e-04),cluster_10(p-value:5.41e-02),cluster_1186(p-value:1.05e-01),cluster_1285(p-value:1.05e-01),cluster_240(p-value:2.45e-02),cluster_471(p-value:3.44e-16),cluster_857(p-value:6.84e-05)	cluster_857	cluster_1075,cluster_471,cluster_857	cluster_857	root(21),sepal(21),shoot(21),shoot(21),vascular(21)	sepal(1),shoot(1),shoot(1),stamen(1),vascular(1)	15	leaf(1),shoot(1),cauline_leaf(2),flower(3),senescence_leaf(3),seed(5)
68_1			9	4	3	AT1G62790,AT4G25810,AT3G07010,AT2G04780,AT5G48900,AT1G51940,AT2G44350,AT5G12880,AT3G28860	AT1G62790,AT4G25810,AT3G07010,AT2G04780,AT5G48900	0.444444	10	8	cluster_105(p-value:4.69e-02),cluster_1(p-value:5.06e-24),cluster_268(p-value:6.49e-01),cluster_415(p-value:8.78e-07),cluster_439(p-value:4.10e-01),cluster_50(p-value:3.42e-02),cluster_558(p-value:1.03e-01),cluster_60(p-value:6.42e-11),cluster_638(p-value:4.27e-02),cluster_748(p-value:2.98e-03)	cluster_268	cluster_60,cluster_638,cluster_748		inflorescence(9),leaf(9),root(9),shoot(9),vascular(9)	root(5),sepal(5),shoot(5),stamen(5),vascular(5)	21	whole_leaves(1),All_aerial_tissue(2),vascular_leaf_late_rosette(2),whole_plant(2),Cell(3),cell_culture(5),Programmed_Cell(6)
74_1	yes		5	0	1	AT4G11290,AT2G30210,AT3G61990,AT2G48130,AT5G17820	AT4G11290,AT2G30210,AT3G61990,AT2G48130,AT5G17820	0	12	4	cluster_1171(p-value:9.82e-07),cluster_1327(p-value:9.82e-07),cluster_141(p-value:6.45e-03),cluster_175(p-value:4.12e-13),cluster_25(p-value:1.57e-01),cluster_26(p-value:9.31e-04),cluster_2(p-value:3.36e-03),cluster_30(p-value:4.49e-05),cluster_361(p-value:2.35e-08),cluster_389(p-value:1.44e-01),cluster_822(p-value:2.30e-01),cluster_858(p-value:3.43e-03)	cluster_858	cluster_361,cluster_822,cluster_858		shoot(2),flower(3),vascular(3),hypocotyl(4),root(5)	shoot(2),flower(3),vascular(3),hypocotyl(4),root(5)	29	hypocotyl(1),seedlings(1),total_roots(1),whole_plants_seedling(1),the_entire_seedlings(2),total_tissue(2),whole_seedlings(2),Small_excised_segments_of_primary_root_tissue_corresponding_to_root-hair_elongation(4),whole_plant(4),root(11)
77_1	yes		7	0	4	AT1G21880,AT1G32930,AT3G13560,AT2G25060,AT1G66250,AT3G07320,AT5G25090	AT1G21880,AT1G32930,AT3G13560,AT2G25060,AT1G66250,AT3G07320,AT5G25090	0	4	7	cluster_0(p-value:3.94e-42),cluster_17(p-value:1.21e-01),cluster_21(p-value:1.91e-04),cluster_62(p-value:2.66e-02)	cluster_0	cluster_21,cluster_62,cluster_0		root(7),seed(7),sepal(7),shoot(7),vascular(7)	root(7),seed(7),sepal(7),shoot(7),vascular(7)	35	carpel(1),ms1ttg-old_flower(1),nodeshoot(1),Old_Flower_Buds(1),petiole(1),shoot(1),shoot_apex_rosette(1),total_roots(1),total_tissue(1),whole_plant(1),whole_plants_seedling(1),whole_seedlings(1),seedlings(2),leafshoot_apex(3),shoot_apex_rosette_stage(3),root(7),flower(8)
81_1	yes		70	64	45	AT5G54500,AT2G27290,AT5G41050,AT3G52900,AT2G17972,AT2G17370,AT1G60660,AT2G34020,AT5G49460,AT1G20160,AT4G24660,AT1G66980,AT4G03190,AT3G10670,AT3G01920,AT4G30060,AT2G45560,AT2G31090,AT2G14880,AT1G63770,AT1G69850,AT3G24240,AT3G52750,AT1G68520,AT3G05350,AT5G07020,AT4G37890,AT5G18520,AT2G36310,AT5G66520,AT5G40380,AT5G11060,AT2G42570,AT5G35200,AT3G21760,AT3G05180,AT4G26690,AT5G23530,AT1G48230,AT1G71480…	AT4G26690,AT5G42180,AT2G17720,AT5G13870,AT5G61840,AT3G04010	0.914286	8	69	cluster_0(p-value:2.48e-129),cluster_1106(p-value:3.47e-14),cluster_1107(p-value:2.46e-03),cluster_1250(p-value:2.17e-03),cluster_2(p-value:5.25e-20),cluster_364(p-value:9.20e-09),cluster_5(p-value:1.84e-06),cluster_966(p-value:8.57e-93)	cluster_966	cluster_364,cluster_1107,cluster_966		collective(65),stem(65),sepal(66),vascular(67),flower(68)	stem(5),vascular(5),flower(6),root(6),sepal(6)	11	total_roots(1),cotyledon_hypocotyl(4),root(6)
81_2	yes		99	96	65	AT3G02880,AT1G20900,AT3G63510,AT3G55005,AT5G27150,AT1G08640,AT5G38280,AT5G53590,AT5G39510,AT3G15190,AT5G24150,AT1G13580,AT4G14750,AT3G29290,AT2G19570,AT4G16260,AT1G09250,AT2G24120,AT3G25540,AT1G07280,AT4G30200,AT1G58200,AT5G02830,AT2G33450,AT5G18170,AT3G57420,AT4G19860,AT5G51400,AT4G32270,AT4G40045,AT4G13030,AT3G54620,AT5G12250,AT1G22630,AT2G46370,AT5G39210,AT2G33630,AT2G41200,AT5G66460,AT1G11860…	AT4G16260,AT2G22470,AT2G37090	0.97	9	88	cluster_0(p-value:3.97e-186),cluster_1267(p-value:1.47e-02),cluster_1274(p-value:3.51e-99),cluster_1(p-value:7.75e-143),cluster_218(p-value:5.28e-222),cluster_231(p-value:1.53e-08),cluster_236(p-value:3.21e-08),cluster_3(p-value:5.46e-121),cluster_749(p-value:4.13e-18)	cluster_749	cluster_3,cluster_0,cluster_749		flower(93),sepal(93),collective(94),hypocotyl(94),vascular(94)	root(3),sepal(3),stamen(3),stem(3),vascular(3)	11	total_roots(1),cotyledon_hypocotyl(4),root(6)
81_3	yes		91	83	53	AT3G14610,AT3G29185,AT3G62290,AT3G51520,AT1G05810,AT1G76790,AT5G51100,AT2G41680,AT2G35170,AT3G06300,AT1G11670,AT4G33030,AT5G56760,AT1G43580,AT5G46450,AT3G55950,AT2G01890,AT1G09840,AT3G24590,AT4G34090,AT5G48300,AT1G09460,AT5G59290,AT1G30110,AT5G26740,AT5G42420,AT4G21350,AT2G02780,AT5G42390,AT1G01010,AT1G02300,AT2G16595,AT3G56910,AT4G25360,AT5G03880,AT2G44100,AT1G17340,AT3G10660,AT1G19110,AT3G03220…	AT1G76790,AT3G06300,AT5G59290,AT3G03220,AT5G60020,AT2G37130,AT2G28760,AT1G77130	0.91	10	90	cluster_0(p-value:2.26e-110),cluster_12(p-value:1.83e-17),cluster_15(p-value:3.10e-19),cluster_18(p-value:3.67e-57),cluster_198(p-value:1.22e-15),cluster_401(p-value:2.64e-01),cluster_4(p-value:4.97e-67),cluster_73(p-value:5.00e-13),cluster_77(p-value:3.24e-43),cluster_864(p-value:3.15e-23)	cluster_864	cluster_73,cluster_77,cluster_864		stamen(86),flower(88),root(88),sepal(88),collective(89)	plant(8),root(8),sepal(8),stamen(8),vascular(8)	11	total_roots(1),cotyledon_hypocotyl(4),root(6)
81_4	yes	yes	58	55	36	AT1G10480,AT4G20110,AT2G32990,AT2G31350,AT4G03410,AT5G44790,AT5G19050,AT3G11520,AT4G31240,AT4G18580,AT2G41310,AT1G01070,AT1G27385,AT2G19580,AT3G52370,AT5G62480,AT5G17560,AT5G03700,AT2G30695,AT1G18570,AT1G62960,AT1G50520,AT5G01610,AT3G23690,AT1G14030,AT5G15490,AT1G08590,AT1G25490,AT3G54220,AT2G44500,AT1G11430,AT5G56600,AT1G14210,AT4G16390,AT4G20840,AT3G56230,AT3G25805,AT5G22830,AT3G20250,AT3G54120…	AT2G32990,AT3G52370,AT5G15490	0.95	11	57	cluster_0(p-value:3.23e-101),cluster_1235(p-value:1.44e-04),cluster_134(p-value:5.31e-03),cluster_164(p-value:4.85e-03),cluster_1(p-value:2.78e-81),cluster_2(p-value:1.22e-31),cluster_361(p-value:4.98e-01),cluster_39(p-value:2.54e-02),cluster_3(p-value:4.30e-56),cluster_5(p-value:2.93e-04),cluster_859(p-value:2.35e-50)	cluster_134	cluster_164,cluster_39,cluster_361		sepal(51),vascular(51),flower(52),hypocotyl(55),root(56)	root(3),seed(3),sepal(3),shoot(3),vascular(3)	11	total_roots(1),cotyledon_hypocotyl(4),root(6)
81_5	yes		51	45	22	AT3G11420,AT1G70990,AT2G41720,AT5G08400,AT2G45770,AT3G53410,AT5G11770,AT1G64200,AT4G27860,AT1G32340,AT4G00710,AT5G46340,AT5G11100,AT4G13130,AT3G60680,AT1G05385,AT1G06640,AT3G02640,AT4G36810,AT4G34640,AT4G01080,AT2G36250,AT3G56410,AT5G43030,AT1G30760,AT2G46920,AT5G17710,AT5G55500,AT3G02350,AT1G52590,AT2G39700,AT4G30280,AT1G65840,AT1G69740,AT5G53940,AT5G05460,AT5G60490,AT1G34750,AT3G20080,AT3G58710…	AT3G11420,AT1G70990,AT3G02350,AT2G39700,AT4G30280,AT5G60490	0.88	9	45	cluster_0(p-value:2.02e-64),cluster_1(p-value:6.63e-56),cluster_237(p-value:2.01e-03),cluster_2(p-value:4.67e-10),cluster_3(p-value:3.39e-69),cluster_435(p-value:7.81e-01),cluster_4(p-value:4.25e-41),cluster_823(p-value:4.66e-03),cluster_860(p-value:1.11e-01)	cluster_3	cluster_3,cluster_435,cluster_823		vascular(45),hypocotyl(46),inflorescence(46),flower(47),root(47)	flower(6),inflorescence(6),root(6),shoot(6),vascular(6)	11	total_roots(1),cotyledon_hypocotyl(4),root(6)
81_6			11	10	7	AT5G66920,AT3G27200,AT3G13870,AT2G47900,AT5G37010,AT5G17310,AT2G28930,AT5G65020,AT3G13772,AT2G41110,AT5G05880	AT3G27200	0.91	12	10	cluster_110(p-value:1.26e-04),cluster_1122(p-value:2.94e-01),cluster_1189(p-value:2.94e-01),cluster_155(p-value:1.90e-01),cluster_157(p-value:5.13e-01),cluster_291(p-value:1.65e-01),cluster_3(p-value:5.14e-30),cluster_475(p-value:4.56e-06),cluster_496(p-value:3.36e-03),cluster_5(p-value:8.04e-01),cluster_7(p-value:6.03e-05),cluster_921(p-value:1.38e-01)	cluster_110	cluster_155,cluster_921,cluster_110		shoot(10),stamen(10),stem(10),vascular(10),root(11)	shoot(1),shoot(1),stamen(1),stem(1),vascular(1)	11	total_roots(1),cotyledon_hypocotyl(4),root(6)
81_7			14	13	11	AT2G43950,AT3G57180,AT4G33010,AT1G31550,AT3G06060,AT4G28085,AT3G25900,AT5G01970,AT1G20050,AT5G40020,AT5G10750,AT3G13320,AT1G17500,AT3G12950	AT4G28085	0.93	13	13	cluster_0(p-value:1.14e-38),cluster_1216(p-value:1.03e-01),cluster_21(p-value:9.86e-12),cluster_22(p-value:4.90e-06),cluster_2(p-value:2.98e-06),cluster_36(p-value:1.42e-18),cluster_380(p-value:2.29e-04),cluster_460(p-value:4.91e-05),cluster_468(p-value:5.95e-14),cluster_603(p-value:1.47e-01),cluster_750(p-value:4.52e-02),cluster_895(p-value:2.32e-01),cluster_922(p-value:2.28e-02)	cluster_750	cluster_380,cluster_603,cluster_750		flower(14),leaf(14),sepal(14),stamen(14),vascular(14)	sepal(1),shoot(1),stamen(1),stem(1),vascular(1)	11	total_roots(1),cotyledon_hypocotyl(4),root(6)
81_8			32	30	21	AT2G38080,AT2G01260,AT1G26820,AT5G15830,AT1G13270,AT5G17870,AT3G25585,AT1G12410,AT1G72700,AT4G25020,AT1G78140,AT5G02420,AT1G27970,AT5G16910,AT2G35960,AT1G58190,AT3G10960,AT4G00820,AT5G65685,AT3G24160,AT1G29050,AT2G31680,AT3G16920,AT1G62990,AT5G43745,AT3G44990,AT2G41950,AT4G03150,AT4G00490,AT4G13200,AT4G17220,AT3G03310	AT2G38080,AT3G44990	0.94	11	31	cluster_0(p-value:1.96e-76),cluster_1067(p-value:3.65e-02),cluster_1176(p-value:1.04e-29),cluster_1187(p-value:4.60e-02),cluster_169(p-value:3.55e-01),cluster_375(p-value:5.08e-04),cluster_3(p-value:1.82e-32),cluster_453(p-value:1.76e-39),cluster_478(p-value:2.48e-38),cluster_6(p-value:7.33e-07),cluster_926(p-value:1.31e-12)	cluster_375	cluster_1187,cluster_169,cluster_375		vascular(29),collective(30),hypocotyl(30),inflorescence(30),flower(31)	root(2),shoot(2),shoot(2),stem(2),vascular(2)	11	total_roots(1),cotyledon_hypocotyl(4),root(6)
81_9	yes		41	36	27	AT2G45820,AT5G07100,AT2G24020,AT1G24170,AT4G03340,AT5G35740,AT2G46910,AT4G02090,AT1G71960,AT1G53730,AT3G62110,AT5G28840,AT2G40020,AT5G25770,AT2G43040,AT2G39350,AT5G08080,AT4G35780,AT1G71040,AT5G16710,AT3G10970,AT2G32430,AT3G29230,AT1G14400,AT1G04960,AT4G37560,AT5G02790,AT3G20120,AT3G02580,AT5G43270,AT2G43080,AT3G23160,AT2G26730,AT5G50720,AT2G13650,AT4G27820,AT1G19220,AT1G32120,AT5G65530,AT5G48310…	AT1G24170,AT3G62110,AT5G28840,AT2G32430,AT2G43080	0.88	12	40	cluster_0(p-value:1.24e-58),cluster_1139(p-value:3.84e-02),cluster_122(p-value:1.31e-03),cluster_123(p-value:1.28e-01),cluster_183(p-value:9.17e-21),cluster_18(p-value:6.58e-52),cluster_214(p-value:5.13e-33),cluster_229(p-value:7.84e-17),cluster_3(p-value:5.83e-98),cluster_4(p-value:6.29e-55),cluster_513(p-value:4.25e-02),cluster_801(p-value:2.05e-15)	cluster_513	cluster_18,cluster_229,cluster_513		plant(39),root(39),collective(40),hypocotyl(40),sepal(40)	shoot(5),shoot(5),stamen(5),stem(5),vascular(5)	11	total_roots(1),cotyledon_hypocotyl(4),root(6)
81_11	yes		20	17	9	AT3G18710,AT4G00700,AT3G13360,AT3G14110,AT3G55640,AT2G31070,AT4G18780,AT5G67270,AT1G74530,AT4G27435,AT4G05460,AT5G12130,AT2G32610,AT2G39300,AT1G18270,AT5G03170,AT4G23410,AT3G60600,AT5G06660,AT1G63110	AT4G18780,AT2G32610,AT5G03170	0.85	13	19	cluster_149(p-value:2.52e-02),cluster_15(p-value:2.12e-09),cluster_197(p-value:5.36e-19),cluster_1(p-value:2.35e-25),cluster_226(p-value:3.14e-01),cluster_256(p-value:9.26e-03),cluster_3(p-value:1.61e-41),cluster_417(p-value:5.69e-04),cluster_43(p-value:5.45e-02),cluster_4(p-value:4.49e-28),cluster_837(p-value:9.58e-02),cluster_840(p-value:3.79e-02),cluster_9(p-value:8.40e-22)	cluster_43	cluster_226,cluster_256,cluster_43		sepal(18),vascular(18),collective(19),hypocotyl(19),root(20)	shoot(2),stamen(2),stem(2),vascular(2),root(3)	11	total_roots(1),cotyledon_hypocotyl(4),root(6)
85_1	yes	yes	8	6	0	AT5G21120,AT5G27100,AT3G43500,AT5G30500,AT2G06820,AT1G13200,AT4G31760,AT2G15810	AT5G30500,AT4G31760	0.75	13	6	cluster_1028(p-value:5.12e-03),cluster_1270(p-value:5.12e-03),cluster_139(p-value:2.16e-02),cluster_1(p-value:1.10e-59),cluster_205(p-value:6.71e-01),cluster_283(p-value:1.75e-01),cluster_389(p-value:1.09e-30),cluster_3(p-value:1.12e-19),cluster_575(p-value:1.74e-01),cluster_5(p-value:1.87e-01),cluster_660(p-value:4.83e-06),cluster_758(p-value:1.48e-04),cluster_861(p-value:2.07e-01)	cluster_3	cluster_575,cluster_660,cluster_758		flower(2),pollen(2),shoot(2),plant(3),pollen(3)	flower(1),plant(1),pollen(1),seed(1),shoot(1)	23	fully_expanded_leaves(1),hypocotyls_cotyledons_meristems(1),root(1),Rosette_leaves(1),Small_excised_segments_of_primary_root_tissue_corresponding_to_root-hair_elongation(1),vascular_leaf_late_rosette(1),whole_above_ground_rosettes(1),Whole_leaf_Age(1),inflorescence_stem_base(2),stem(2),Cell(3),pollen(4),whole_seedlings(4)
86_1	yes		7	3	3	AT3G23000,AT3G53260,AT1G51680,AT4G05590,AT3G46780,AT4G34230,AT1G78570	AT3G53260,AT1G51680,AT4G34230,AT1G78570	0.428571	11	7	cluster_11(p-value:4.73e-11),cluster_1276(p-value:5.91e-01),cluster_1308(p-value:5.91e-01),cluster_140(p-value:1.10e-02),cluster_156(p-value:5.46e-11),cluster_284(p-value:1.40e-05),cluster_398(p-value:7.23e-01),cluster_448(p-value:3.40e-04),cluster_527(p-value:1.39e-01),cluster_56(p-value:1.04e-07),cluster_6(p-value:5.73e-07)	cluster_56	cluster_527,cluster_11,cluster_284	cluster_56	sepal(7),shoot(7),stamen(7),stem(7),vascular(7)	shoot(4),shoot(4),stamen(4),stem(4),vascular(4)	20	axillary_buds(1),Guard_Cell_enriched_leaves(1),hypocotyls_cotyledons_meristems(1),seed(1),whole_plant(1),shoot_apex_rosette_stage(2),pollen(4),seed_germination(4),whole_seedlings(5)
87_1	yes		6	0	4	AT1G21090,AT3G53190,AT1G77630,AT1G02730,AT1G70710,AT5G40150	AT1G21090,AT3G53190,AT1G77630,AT1G02730,AT1G70710,AT5G40150	0	18	6	cluster_1057(p-value:6.39e-02),cluster_1070(p-value:6.39e-02),cluster_1289(p-value:6.39e-02),cluster_1299(p-value:6.39e-02),cluster_132(p-value:6.09e-01),cluster_14(p-value:1.53e-05),cluster_153(p-value:1.71e-18),cluster_1(p-value:5.47e-51),cluster_212(p-value:1.71e-01),cluster_342(p-value:2.86e-01),cluster_3(p-value:1.09e-18),cluster_429(p-value:9.84e-03),cluster_70(p-value:7.03e-02),cluster_715…	cluster_212	cluster_1,cluster_212,cluster_70	cluster_212	sepal(6),shoot(6),shoot(6),stamen(6),vascular(6)	sepal(6),shoot(6),shoot(6),stamen(6),vascular(6)	39	shoot(1),shoot_apex_rosette(1),Cell(2),Rosette_leaves(2),hypocotyl(3),shoot_apex_rosette_stage(3),vascular_leaf_rosette(3),Whole_leaf_Age(4),vascular_leaf_late_rosette(9),flower(11)
92_1	yes		16	12	10	AT3G57620,AT3G57920,AT5G07230,AT3G59530,AT5G48210,AT5G10320,AT4G14080,AT3G54560,AT3G07320,AT3G42960,AT5G62960,AT1G33430,AT4G28395,AT1G19850,AT3G11980,AT1G62940	AT4G14080,AT3G07320,AT1G33430,AT1G62940	0.75	9	15	cluster_0(p-value:4.80e-18),cluster_120(p-value:3.46e-01),cluster_121(p-value:6.71e-16),cluster_32(p-value:1.55e-08),cluster_33(p-value:1.71e-18),cluster_3(p-value:4.65e-28),cluster_49(p-value:5.71e-08),cluster_661(p-value:4.75e-11),cluster_9(p-value:1.34e-04)	cluster_661	cluster_121,cluster_49,cluster_661	cluster_661	petal(9),seed(13),collective(16),flower(16),sepal(16)	vascular(2),collective(4),flower(4),seed(4),sepal(4)	12	inflorescence_stem_tip(1),axillary_buds(2),inflorescence(2),flower(7)
92_2	yes	yes	16	15	6	AT1G13140,AT3G43920,AT4G34980,AT4G22753,AT5G66560,AT1G02813,AT1G75240,AT1G44110,AT3G16060,AT5G65000,AT3G10570,AT5G18460,AT1G67990,AT1G47980,AT3G15790,AT1G01110	AT1G67990	0.9375	13	15	cluster_0(p-value:7.09e-29),cluster_1008(p-value:1.09e-15),cluster_1144(p-value:6.95e-02),cluster_1294(p-value:6.95e-02),cluster_198(p-value:2.26e-94),cluster_1(p-value:6.26e-46),cluster_365(p-value:2.13e-02),cluster_51(p-value:4.97e-02),cluster_694(p-value:8.87e-17),cluster_6(p-value:6.28e-19),cluster_731(p-value:1.70e-04),cluster_882(p-value:6.34e-04),cluster_883(p-value:1.06e-01)	cluster_51	cluster_1294,cluster_365,cluster_51		petal(15),seed(15),collective(16),flower(16),sepal(16)	petal(1),seed(1),sepal(1),stamen(1),vascular(1)	12	inflorescence_stem_tip(1),axillary_buds(2),inflorescence(2),flower(7)
96_1			40	21	10	AT1G14420,AT5G15110,AT3G26110,AT5G47000,AT3G57690,AT3G01270,AT5G40730,AT3G07820,AT4G35010,AT2G20700,AT3G01700,AT2G16730,AT3G20865,AT5G07430,AT3G62170,AT5G14380,AT1G02790,AT1G24520,AT5G48140,AT3G13400,AT4G02250,AT5G04180,AT1G55560,AT3G28750,AT1G29140,AT1G28270,AT5G61720,AT2G02140,AT3G28830,AT1G10770,AT3G13390,AT3G62230,AT1G55570,AT5G39880,AT5G01610,AT3G20220,AT4G24640,AT5G45880,AT2G47050,AT3G28790	AT1G14420,AT5G15110,AT3G26110,AT5G47000,AT3G57690,AT3G01270,AT5G40730,AT3G07820,AT4G35010,AT2G20700,AT3G01700,AT2G16730,AT3G20865,AT5G07430,AT3G62170,AT5G14380,AT1G02790,AT1G24520,AT5G48140	0.525	9	40	cluster_0(p-value:2.02e-55),cluster_1(p-value:1.58e-63),cluster_275(p-value:1.23e-01),cluster_303(p-value:6.39e-02),cluster_352(p-value:5.75e-05),cluster_5(p-value:6.51e-04),cluster_64(p-value:1.52e-45),cluster_68(p-value:5.80e-35),cluster_80(p-value:9.95e-01)	cluster_80	cluster_64,cluster_303,cluster_80	cluster_64	plant(40),pollen(40),pollen(40),sepal(40),stamen(40)	plant(19),pollen(19),pollen(19),sepal(19),stamen(19)	32	ms1ttg-old_flower(1),inflorescence(2),flower_stamen(3),petal(3),sepal(3),stamen(3),pollen(7),flower(10)
99_1	yes		13	7	8	AT5G15230,AT5G57700,AT2G24170,AT3G10720,AT5G13140,AT3G54400,AT2G35860,AT2G28950,AT3G56370,AT2G14890,AT1G13250,AT1G55260,AT5G55730	AT3G10720,AT2G28950,AT2G14890,AT1G13250,AT1G55260,AT5G55730	0.538462	19	12	cluster_0(p-value:3.56e-39),cluster_1096(p-value:1.21e-01),cluster_1113(p-value:1.21e-01),cluster_1225(p-value:1.21e-01),cluster_1268(p-value:1.21e-01),cluster_1305(p-value:1.21e-01),cluster_1314(p-value:1.21e-01),cluster_133(p-value:4.59e-02),cluster_142(p-value:4.13e-01),cluster_1(p-value:4.70e-24),cluster_2(p-value:1.41e-01),cluster_32(p-value:2.69e-05),cluster_376(p-value:3.09e-03),cluster_49…	cluster_99	cluster_549,cluster_949,cluster_99	cluster_99	sepal(13),shoot(13),shoot(13),stamen(13),vascular(13)	sepal(6),shoot(6),shoot(6),stamen(6),vascular(6)	17	All_aerial_tissue(1),fully_expanded_leaves(1),Programmed_Cell(1),shoot(2),flower(3),senescence_leaf(3),seed(6)
99_2	yes		7	4	4	AT1G23480,AT1G75780,AT3G18050,AT3G45850,AT3G23760,AT3G61820,AT4G12420	AT1G23480,AT3G18050,AT4G12420	0.571429	12	6	cluster_1140(p-value:1.25e-03),cluster_13(p-value:8.30e-10),cluster_175(p-value:6.00e-05),cluster_19(p-value:3.74e-05),cluster_1(p-value:1.03e-27),cluster_237(p-value:1.59e-01),cluster_23(p-value:3.65e-05),cluster_249(p-value:4.38e-03),cluster_3(p-value:2.34e-23),cluster_61(p-value:4.88e-02),cluster_665(p-value:2.49e-11),cluster_751(p-value:5.59e-03)	cluster_175	cluster_19,cluster_61,cluster_751		sepal(7),shoot(7),shoot(7),stamen(7),vascular(7)	shoot(3),shoot(3),stamen(3),stem(3),vascular(3)	17	All_aerial_tissue(1),fully_expanded_leaves(1),Programmed_Cell(1),shoot(2),flower(3),senescence_leaf(3),seed(6)
101_1		yes	11	10	3	AT5G58480,AT5G10030,AT3G02310,AT3G52110,AT4G12960,AT5G18470,AT5G49555,AT3G20260,AT3G62300,AT5G27320,AT4G15750	AT5G58480	0.909091	9	3	cluster_176(p-value:2.35e-03),cluster_1(p-value:5.63e-18),cluster_3(p-value:4.00e-21),cluster_499(p-value:8.85e-06),cluster_51(p-value:7.51e-01),cluster_550(p-value:9.39e-19),cluster_5(p-value:1.46e-07),cluster_65(p-value:3.76e-02),cluster_8(p-value:1.47e-38)	cluster_1	cluster_8,cluster_5,cluster_1	cluster_8	collective(10),flower(10),petal(10),plant(10),sepal(11)	shoot(1),shoot(1),stamen(1),stem(1),vascular(1)	14	carpel(1),triangle_embryo(1),flower(3),globular_embryo(3),heart_embryo(3),torpedo_embryo(3)
102_2			10	9	7	AT4G27710,AT1G76450,AT5G22580,AT2G26340,AT1G29395,AT4G16980,AT5G52780,AT5G65730,AT1G23090,AT1G31580	AT5G65730	0.9	15	9	cluster_0(p-value:7.57e-19),cluster_14(p-value:6.65e-18),cluster_188(p-value:1.92e-10),cluster_1(p-value:3.19e-39),cluster_3(p-value:2.17e-12),cluster_500(p-value:1.82e-02),cluster_516(p-value:6.70e-01),cluster_560(p-value:7.25e-03),cluster_580(p-value:1.20e-01),cluster_605(p-value:5.44e-36),cluster_606(p-value:5.01e-01),cluster_644(p-value:1.26e-02),cluster_666(p-value:2.87e-11),cluster_753(p-va…	cluster_605	cluster_605,cluster_606,cluster_644		shoot(10),shoot(10),stamen(10),stem(10),vascular(10)	shoot(1),shoot(1),stamen(1),stem(1),vascular(1)	19	Programmed_Cell(4),cell_culture(15)
102_3			10	8	5	AT5G08650,AT5G13490,AT2G20800,AT5G14740,AT3G07010,AT1G13080,AT1G10360,AT4G20270,AT1G32060,AT5G63800	AT3G07010,AT5G63800	0.8	10	9	cluster_0(p-value:2.30e-31),cluster_105(p-value:9.83e-03),cluster_1(p-value:4.38e-11),cluster_369(p-value:2.83e-03),cluster_3(p-value:1.85e-17),cluster_458(p-value:3.01e-01),cluster_4(p-value:7.83e-12),cluster_576(p-value:7.61e-03),cluster_73(p-value:4.10e-09),cluster_802(p-value:2.13e-04)	cluster_4	cluster_369,cluster_4,cluster_802		stamen(9),stem(9),cotyledon(10),flower(10),vascular(10)	shoot(2),shoot(2),stamen(2),stem(2),vascular(2)	19	Programmed_Cell(4),cell_culture(15)
102_4			9	8	7	AT1G75690,AT3G01660,AT2G42220,AT2G20260,AT2G42840,AT5G48485,AT1G55260,AT5G61410,AT1G05190	AT1G55260	0.888889	11	8	cluster_0(p-value:4.99e-14),cluster_148(p-value:2.22e-03),cluster_298(p-value:5.81e-02),cluster_382(p-value:5.85e-02),cluster_3(p-value:2.01e-13),cluster_42(p-value:1.56e-02),cluster_4(p-value:5.16e-10),cluster_5(p-value:9.83e-01),cluster_843(p-value:1.30e-01),cluster_847(p-value:5.93e-03),cluster_8(p-value:3.17e-04)	cluster_0	cluster_382,cluster_843,cluster_847		sepal(9),shoot(9),shoot(9),stamen(9),vascular(9)	shoot(1),shoot(1),stamen(1),stem(1),vascular(1)	19	Programmed_Cell(4),cell_culture(15)
102_5			5	4	4	AT4G02070,AT5G45680,AT2G07690,AT5G48450,AT3G10720	AT3G10720	0.8	16	4	cluster_104(p-value:1.87e-01),cluster_10(p-value:2.12e-11),cluster_1300(p-value:4.83e-01),cluster_151(p-value:7.63e-02),cluster_241(p-value:1.80e-02),cluster_390(p-value:1.32e-01),cluster_395(p-value:7.41e-13),cluster_498(p-value:1.82e-04),cluster_594(p-value:8.50e-05),cluster_607(p-value:1.27e-02),cluster_639(p-value:4.09e-07),cluster_6(p-value:1.69e-03),cluster_754(p-value:7.05e-02),cluster_873…	cluster_104	cluster_607,cluster_754,cluster_873		seed(5),sepal(5),shoot(5),shoot(5),vascular(5)	shoot(1),shoot(1),stamen(1),stem(1),vascular(1)	19	Programmed_Cell(4),cell_culture(15)
108_1		yes	14	13	2	AT5G48770,AT2G15410,AT5G38950,AT3G48830,AT1G36095,AT1G47990,AT1G70040,AT1G13200,AT2G06230,AT4G03760,AT2G24840,AT4G30380,AT4G19620,AT3G29150	AT4G30380	0.928571	13	9	cluster_137(p-value:2.70e-02),cluster_142(p-value:2.16e-02),cluster_365(p-value:1.67e-01),cluster_3(p-value:4.41e-14),cluster_407(p-value:1.83e-01),cluster_501(p-value:1.58e-01),cluster_581(p-value:5.67e-05),cluster_608(p-value:4.13e-01),cluster_780(p-value:6.10e-03),cluster_927(p-value:4.64e-01),cluster_950(p-value:2.37e-05),cluster_973(p-value:1.75e-02),cluster_977(p-value:4.78e-01)	cluster_501	cluster_365,cluster_501,cluster_581		shoot(1),stamen(1),stem(1),vascular(2),plant(3)	none	11	Guard_Cell_enriched_leaves(1),inflorescence(1),lateral_roots(1),stem(1),whole_seedlings(1),flower(2),pollen(2),whole_plant(2)
108_2			12	10	3	AT5G15730,AT5G53740,AT1G47370,AT1G09510,AT4G08380,AT4G05240,AT1G28160,AT3G13140,AT2G23990,AT5G07040,AT2G10340,AT1G80140	AT2G23990,AT1G80140	0.833333	17	11	cluster_109(p-value:2.74e-02),cluster_1172(p-value:5.82e-02),cluster_125(p-value:9.65e-06),cluster_1(p-value:6.33e-17),cluster_210(p-value:3.77e-02),cluster_214(p-value:1.69e-03),cluster_236(p-value:1.64e-01),cluster_250(p-value:2.86e-02),cluster_253(p-value:4.60e-02),cluster_394(p-value:7.68e-10),cluster_4(p-value:2.65e-20),cluster_514(p-value:5.43e-02),cluster_551(p-value:6.90e-09),cluster_561(…	cluster_551	cluster_561,cluster_771,cluster_772	cluster_551	flower(3),petal(3),seed(3),plant(4),vascular(4)	central(1),plant(1),plant(1),vascular(1)	11	Guard_Cell_enriched_leaves(1),inflorescence(1),lateral_roots(1),stem(1),whole_seedlings(1),flower(2),pollen(2),whole_plant(2)
109_1	yes		11	6	7	AT1G14720,AT3G19450,AT2G20630,AT1G19050,AT4G25880,AT1G59870,AT1G51680,AT3G28450,AT5G48930,AT3G53260,AT5G20050	AT1G14720,AT3G19450,AT1G51680,AT5G48930,AT3G53260	0.545455	15	10	cluster_0(p-value:3.37e-36),cluster_1030(p-value:1.60e-01),cluster_1032(p-value:1.60e-01),cluster_1033(p-value:1.60e-01),cluster_1034(p-value:1.60e-01),cluster_124(p-value:7.69e-31),cluster_1(p-value:1.22e-38),cluster_2(p-value:1.01e-01),cluster_32(p-value:7.55e-05),cluster_57(p-value:2.48e-01),cluster_5(p-value:3.61e-03),cluster_716(p-value:6.08e-01),cluster_764(p-value:1.07e-01),cluster_93(p-va…	cluster_93	cluster_716,cluster_764,cluster_93		shoot(11),shoot(11),stamen(11),stem(11),vascular(11)	shoot(5),shoot(5),stamen(5),stem(5),vascular(5)	19	ms1ttg-old_flower(1),Old_Flower_Buds(1),flower(2),sepal(3),whole_plant(3),pollen(9)
111_1			6	0	3	AT3G21770,AT1G05260,AT5G66390,AT2G44790,AT5G40730,AT3G01190	AT3G21770,AT1G05260,AT5G66390,AT2G44790,AT5G40730,AT3G01190	0	14	5	cluster_1072(p-value:1.30e-02),cluster_1079(p-value:1.30e-02),cluster_2(p-value:6.43e-10),cluster_307(p-value:5.47e-02),cluster_334(p-value:2.91e-02),cluster_399(p-value:6.39e-01),cluster_404(p-value:5.68e-02),cluster_438(p-value:5.77e-06),cluster_517(p-value:2.36e-18),cluster_5(p-value:7.05e-02),cluster_897(p-value:6.79e-02),cluster_970(p-value:1.30e-02),cluster_972(p-value:1.30e-02),cluster_978…	cluster_399	cluster_517,cluster_897,cluster_978		seed(4),sepal(4),flower(5),hypocotyl(6),root(6)	seed(4),sepal(4),flower(5),hypocotyl(6),root(6)	26	total_roots(1),whole_plants_seedling(1),seedlings(2),Small_excised_segments_of_primary_root_tissue_corresponding_to_root-hair_elongation(2),whole_plant(2),whole_seedlings(2),root(16)
119_1	yes	yes	21	11	12	AT1G20850,AT5G46340,AT2G28760,AT1G72990,AT5G12870,AT2G28110,AT4G18780,AT2G29130,AT1G14380,AT3G62020,AT5G44030,AT1G72230,AT3G16920,AT5G48560,AT5G42180,AT2G03200,AT2G37090,AT1G47410,AT3G42950,AT2G04850,AT3G21190	AT2G28760,AT1G72990,AT2G28110,AT4G18780,AT2G29130,AT5G44030,AT1G72230,AT5G42180,AT2G37090,AT3G42950	0.52381	10	20	cluster_145(p-value:3.83e-03),cluster_149(p-value:7.56e-03),cluster_1(p-value:5.24e-25),cluster_215(p-value:2.74e-03),cluster_216(p-value:2.97e-02),cluster_3(p-value:2.33e-25),cluster_451(p-value:6.75e-17),cluster_461(p-value:2.72e-16),cluster_47(p-value:2.95e-09),cluster_8(p-value:2.25e-03)	cluster_149	cluster_215,cluster_216,cluster_47	cluster_149	sepal(19),hypocotyl(20),flower(21),inflorescence(21),root(21)	sepal(9),vascular(9),flower(10),inflorescence(10),root(10)	13	Inflorescence_stalk(1),lateral_roots(1),nodeshoot(1),root(1),total_roots(1),stem(2),inflorescence_stem_base(3),internodeshoot(3)
121_1		yes	25	19	8	AT3G29810,AT1G59970,AT3G50830,AT2G37130,AT1G79340,AT2G21185,AT2G22470,AT2G16790,AT3G17100,AT3G30390,AT1G55265,AT2G45220,AT4G02075,AT4G36690,AT1G74020,AT3G07340,AT3G03520,AT3G14560,AT3G27960,AT3G54200,AT1G01230,AT1G76020,AT3G45970,AT5G42860,AT5G07820	AT3G29810,AT1G59970,AT2G37130,AT2G22470,AT2G45220,AT3G45970	0.76	14	4	cluster_1145(p-value:1.74e-04),cluster_128(p-value:5.28e-06),cluster_271(p-value:5.92e-01),cluster_304(p-value:3.33e-01),cluster_317(p-value:2.48e-02),cluster_349(p-value:4.47e-14),cluster_437(p-value:2.13e-13),cluster_462(p-value:5.94e-06),cluster_562(p-value:1.46e-03),cluster_609(p-value:4.70e-05),cluster_610(p-value:1.66e-01),cluster_675(p-value:1.59e-02),cluster_779(p-value:2.32e-02),cluster_…	cluster_562	cluster_609,cluster_610,cluster_675		sepal(24),stamen(24),root(25),stem(25),vascular(25)	root(6),sepal(6),stamen(6),stem(6),vascular(6)	14	root(1),seed(2),pollen(3),flower(4),shoot(4)
124_1	yes		11	6	8	AT1G63180,AT4G17180,AT5G62620,AT3G29090,AT1G72680,AT1G17680,AT3G12490,AT5G45360,AT1G03750,AT1G02680,AT4G10925	AT1G63180,AT4G17180,AT5G62620,AT3G29090,AT1G72680	0.545455	15	10	cluster_1035(p-value:1.73e-02),cluster_16(p-value:2.67e-10),cluster_196(p-value:4.54e-02),cluster_24(p-value:5.19e-03),cluster_33(p-value:1.10e-01),cluster_377(p-value:1.39e-01),cluster_436(p-value:1.23e-03),cluster_4(p-value:1.46e-16),cluster_582(p-value:3.87e-03),cluster_596(p-value:5.06e-03),cluster_5(p-value:5.73e-01),cluster_813(p-value:3.60e-02),cluster_848(p-value:5.28e-02),cluster_886(p-v…	cluster_582	cluster_377,cluster_582,cluster_886		sepal(11),shoot(11),stamen(11),stem(11),vascular(11)	shoot(5),shoot(5),stamen(5),stem(5),vascular(5)	21	Guard_Cell_enriched_leaves(1),seedlings(1),whole_leaves(1),whole_plants_seedling(1),seed_germination(3),Small_excised_segments_of_primary_root_tissue_corresponding_to_root-hair_elongation(3),vascular_leaf_late_rosette(4),seed(7)
125_1	yes	yes	16	13	6	AT4G38360,AT3G17810,AT4G20480,AT5G56870,AT3G19450,AT1G54830,AT4G14500,AT1G68140,AT4G31130,AT5G22950,AT4G22010,AT4G29500,AT1G14330,AT1G75680,AT5G02290,AT3G05490	AT5G56870,AT3G19450,AT1G75680	0.8125	13	14	cluster_0(p-value:3.63e-20),cluster_1190(p-value:2.40e-01),cluster_1192(p-value:2.40e-01),cluster_1226(p-value:2.40e-01),cluster_167(p-value:2.34e-06),cluster_1(p-value:1.21e-30),cluster_24(p-value:9.61e-01),cluster_296(p-value:2.48e-02),cluster_299(p-value:5.92e-02),cluster_2(p-value:1.53e-03),cluster_844(p-value:1.45e-02),cluster_928(p-value:2.86e-02),cluster_979(p-value:6.78e-03)	cluster_1	cluster_296,cluster_299,cluster_979		root(15),sepal(15),stamen(15),stem(15),vascular(15)	sepal(3),shoot(3),stamen(3),stem(3),vascular(3)	16	flower_stamen(3),sepal(3),whole_plant(4),flower(6)
125_2	yes		15	13	8	AT1G49670,AT5G63905,AT3G45970,AT4G39090,AT1G31820,AT2G32160,AT5G07910,AT5G42300,AT5G37740,AT5G57900,AT2G17130,AT2G46620,AT1G01560,AT1G12780,AT4G33700	AT3G45970,AT1G12780	0.866667	13	14	cluster_0(p-value:3.82e-50),cluster_100(p-value:4.91e-02),cluster_1201(p-value:2.52e-02),cluster_141(p-value:1.18e-06),cluster_318(p-value:3.12e-01),cluster_3(p-value:3.29e-26),cluster_518(p-value:3.73e-01),cluster_563(p-value:5.19e-02),cluster_5(p-value:5.57e-01),cluster_69(p-value:1.98e-02),cluster_6(p-value:2.50e-12),cluster_84(p-value:1.90e-19),cluster_8(p-value:3.34e-02)	cluster_141	cluster_1201,cluster_141,cluster_518		pollen(15),sepal(15),stamen(15),stem(15),vascular(15)	sepal(2),shoot(2),stamen(2),stem(2),vascular(2)	16	flower_stamen(3),sepal(3),whole_plant(4),flower(6)
125_3	yes		7	5	4	AT2G29450,AT3G59280,AT2G47840,AT5G39320,AT2G32590,AT3G02210,AT5G56580	AT5G39320,AT3G02210	0.714286	10	6	cluster_1074(p-value:3.98e-02),cluster_131(p-value:1.29e-03),cluster_13(p-value:1.38e-12),cluster_164(p-value:3.18e-08),cluster_189(p-value:3.73e-01),cluster_1(p-value:1.50e-24),cluster_460(p-value:2.51e-03),cluster_4(p-value:2.35e-11),cluster_62(p-value:3.87e-04),cluster_9(p-value:4.88e-10)	cluster_4	cluster_189,cluster_4,cluster_62		seed(7),sepal(7),shoot(7),shoot(7),vascular(7)	seed(2),sepal(2),shoot(2),shoot(2),vascular(2)	16	flower_stamen(3),sepal(3),whole_plant(4),flower(6)
125_5			5	3	1	AT3G06770,AT1G09390,AT4G02320,AT4G37430,AT5G17380	AT3G06770,AT4G02320	0.6	14	4	cluster_1324(p-value:2.61e-02),cluster_148(p-value:1.12e-09),cluster_199(p-value:2.00e-01),cluster_224(p-value:1.11e-19),cluster_262(p-value:1.43e-01),cluster_28(p-value:4.16e-11),cluster_330(p-value:1.41e-06),cluster_335(p-value:5.52e-05),cluster_35(p-value:5.58e-02),cluster_4(p-value:7.94e-14),cluster_676(p-value:3.13e-19),cluster_760(p-value:2.16e-01),cluster_925(p-value:2.61e-02),cluster_998(…	cluster_998	cluster_760,cluster_925,cluster_998	cluster_760	sepal(4),shoot(4),stamen(4),stem(4),flower(5)	shoot(1),stamen(1),stem(1),vascular(1),flower(2)	16	flower_stamen(3),sepal(3),whole_plant(4),flower(6)
128_1	yes	yes	19	12	13	AT1G13080,AT3G47250,AT2G01720,AT3G15720,AT5G20570,AT4G19840,AT5G63180,AT4G00740,AT5G42970,AT2G27130,AT5G46700,AT3G48440,AT3G19450,AT1G49400,AT5G64080,AT2G45200,AT3G16780,AT3G25140,AT2G03220	AT3G15720,AT5G63180,AT2G27130,AT3G19450,AT5G64080,AT3G25140,AT2G03220	0.631579	12	18	cluster_1131(p-value:1.35e-02),cluster_1242(p-value:1.96e-02),cluster_223(p-value:1.49e-01),cluster_235(p-value:1.12e-05),cluster_24(p-value:8.85e-11),cluster_304(p-value:1.40e-44),cluster_373(p-value:2.31e-02),cluster_452(p-value:7.02e-02),cluster_4(p-value:4.91e-23),cluster_677(p-value:1.20e-01),cluster_717(p-value:1.00e-14),cluster_807(p-value:7.55e-06)	cluster_807	cluster_235,cluster_304,cluster_807		shoot(19),shoot(19),stamen(19),stem(19),vascular(19)	shoot(7),shoot(7),stamen(7),stem(7),vascular(7)	21	shoot_apex_rosette(1),inflorescence_stem_tip(2),Programmed_Cell(2),shoot_apex_rosette_stage(2),Cell(3),flower(4),cell_culture(7)
128_2			7	4	2	AT3G52840,AT2G46930,AT5G64310,AT1G18730,AT2G42570,AT1G76550,AT3G07540	AT3G52840,AT2G46930,AT5G64310	0.571429	8	6	cluster_0(p-value:3.41e-27),cluster_205(p-value:4.20e-02),cluster_35(p-value:3.59e-10),cluster_3(p-value:1.18e-11),cluster_425(p-value:1.47e-05),cluster_426(p-value:2.83e-01),cluster_583(p-value:2.06e-02),cluster_6(p-value:7.71e-07)	cluster_35	cluster_425,cluster_426,cluster_583		seed(7),sepal(7),shoot(7),shoot(7),vascular(7)	shoot(3),shoot(3),stamen(3),stem(3),vascular(3)	21	shoot_apex_rosette(1),inflorescence_stem_tip(2),Programmed_Cell(2),shoot_apex_rosette_stage(2),Cell(3),flower(4),cell_culture(7)
131_1			7	2	3	AT1G21090,AT3G54920,AT2G05790,AT5G55730,AT2G28950,AT5G42100,AT4G35950	AT1G21090,AT3G54920,AT5G55730,AT2G28950,AT5G42100	0.285714	8	7	cluster_0(p-value:2.02e-54),cluster_1(p-value:2.88e-36),cluster_405(p-value:1.38e-11),cluster_718(p-value:1.74e-02),cluster_76(p-value:3.67e-16),cluster_78(p-value:6.40e-01),cluster_929(p-value:2.04e-03),cluster_95(p-value:4.46e-07)	cluster_1	cluster_95,cluster_0,cluster_1		sepal(7),shoot(7),shoot(7),stamen(7),vascular(7)	sepal(5),shoot(5),shoot(5),stamen(5),vascular(5)	32	carpel(1),nodeshoot(1),shoot_apex_rosette(1),shoot_apex_rosette_stage(1),vascular_leaf_rosette(1),globular_embryo(2),hypocotyl(2),petal(3),vascular_leaf_late_rosette(4),shoot(5),flower(11)
140_1			15	7	7	AT1G21090,AT2G05790,AT3G54920,AT5G17620,AT5G64670,AT4G35880,AT5G42100,AT4G03190,AT3G50070,AT5G18620,AT4G35950,AT5G55730,AT1G77630,AT2G28950,AT4G03210	AT1G21090,AT3G54920,AT4G35880,AT5G42100,AT5G55730,AT1G77630,AT2G28950,AT4G03210	0.466667	7	14	cluster_0(p-value:7.77e-69),cluster_1227(p-value:4.97e-02),cluster_1(p-value:1.41e-46),cluster_260(p-value:3.20e-05),cluster_396(p-value:2.30e-01),cluster_55(p-value:3.92e-02),cluster_5(p-value:2.07e-03)	cluster_55	cluster_260,cluster_396,cluster_55		sepal(15),shoot(15),shoot(15),stamen(15),vascular(15)	sepal(8),shoot(8),shoot(8),stamen(8),vascular(8)	25	carpel(1),shoot_apex_rosette(1),shoot(2),hypocotyl(3),shoot_apex_rosette_stage(3),vascular_leaf_late_rosette(7),flower(8)
141_1	yes	yes	69	43	26	AT2G16730,AT3G57690,AT5G26700,AT3G17980,AT5G15110,AT3G05610,AT5G07430,AT1G55560,AT5G65530,AT3G28750,AT5G14380,AT2G24450,AT1G13970,AT3G52600,AT3G42640,AT1G10770,AT1G02790,AT3G01270,AT3G26110,AT3G62170,AT3G17060,AT3G20865,AT1G70790,AT3G07820,AT2G47050,AT5G45880,AT3G62230,AT5G61720,AT2G45800,AT3G28830,AT5G01610,AT4G03290,AT3G13390,AT5G39880,AT4G35010,AT4G35180,AT3G61160,AT3G04700,AT3G05930,AT2G02720…	AT2G16730,AT3G57690,AT5G15110,AT3G05610,AT5G07430,AT5G14380,AT2G24450,AT1G02790,AT3G01270,AT3G26110,AT3G62170,AT3G17060,AT3G20865,AT3G07820,AT4G35010,AT2G02720,AT3G20580,AT5G47000,AT3G01700,AT5G48140,AT2G23900,AT1G14420,AT1G55850,AT5G58170,AT1G24520,AT2G26450	0.623188	9	68	cluster_0(p-value:1.66e-71),cluster_1275(p-value:4.24e-01),cluster_198(p-value:2.07e-09),cluster_1(p-value:1.70e-60),cluster_343(p-value:3.15e-06),cluster_409(p-value:3.93e-43),cluster_40(p-value:1.19e-02),cluster_4(p-value:4.71e-23),cluster_533(p-value:7.54e-01)	cluster_533	cluster_198,cluster_409,cluster_533	cluster_533	petal(69),plant(69),pollen(69),sepal(69),stamen(69)	petal(26),plant(26),pollen(26),sepal(26),stamen(26)	27	inflorescence(2),flower_stamen(3),stamen(3),pollen(7),flower(12)
144_1			5	3	2	AT2G17720,AT1G47740,AT3G06300,AT3G27170,AT4G01700	AT2G17720,AT3G06300	0.6	14	5	cluster_0(p-value:2.55e-16),cluster_1123(p-value:1.61e-01),cluster_1278(p-value:1.61e-01),cluster_206(p-value:8.53e-01),cluster_218(p-value:1.14e-03),cluster_355(p-value:5.32e-08),cluster_431(p-value:2.86e-04),cluster_465(p-value:2.35e-02),cluster_534(p-value:9.63e-14),cluster_6(p-value:1.45e-03),cluster_765(p-value:1.99e-03),cluster_930(p-value:1.61e-01),cluster_951(p-value:1.61e-01),cluster_96(…	cluster_0	cluster_930,cluster_96,cluster_0		leaf(5),root(5),shoot(5),stem(5),vascular(5)	shoot(2),stamen(2),stem(2),trichoblast(2),vascular(2)	18	Small_excised_segments_of_primary_root_tissue_corresponding_to_root-hair_elongation(2),whole_seedlings(2),hypocotyl(3),seedlings(3),whole_plant(3),root(5)
147_1	yes	yes	146	121	62	AT1G47270,AT2G45800,AT3G22760,AT4G35700,AT1G35490,AT4G28280,AT2G44560,AT5G64790,AT4G07960,AT3G43860,AT5G58050,AT5G58170,AT3G01700,AT2G26450,AT5G27870,AT3G57690,AT2G33100,AT2G24450,AT5G20390,AT3G19450,AT3G17060,AT5G15110,AT2G16730,AT3G20580,AT2G23900,AT5G07420,AT2G02720,AT3G62170,AT3G05610,AT4G15980,AT1G75870,AT2G07040,AT3G16040,AT5G62750,AT3G21570,AT3G04700,AT3G05930,AT3G62640,AT3G26860,AT4G36490…	AT4G28280,AT2G44560,AT5G64790,AT4G07960,AT3G43860,AT5G58050,AT5G58170,AT3G01700,AT2G26450,AT5G27870,AT3G57690,AT2G33100,AT2G24450,AT5G20390,AT3G19450,AT3G17060,AT5G15110,AT2G16730,AT3G20580,AT2G23900,AT5G07420,AT2G02720,AT3G62170,AT3G05610,AT4G15980	0.828767	11	121	cluster_0(p-value:1.65e-126),cluster_2(p-value:6.91e-110),cluster_3(p-value:1.91e-135),cluster_4(p-value:8.42e-79),cluster_52(p-value:2.40e-27),cluster_57(p-value:3.49e-28),cluster_5(p-value:5.15e-13),cluster_612(p-value:1.73e-80),cluster_64(p-value:4.36e-07),cluster_898(p-value:8.03e-01),cluster_92(p-value:1.37e-14)	cluster_64	cluster_3,cluster_57,cluster_64	cluster_64	petal(142),pollen(145),flower(146),pollen(146),sepal(146)	petal(24),pollen(24),flower(25),pollen(25),sepal(25)	15	flower(3),flower_stamen(3),globular_embryo(3),pollen(6)
149_1			7	5	5	AT1G26230,AT1G09340,AT1G05260,AT2G30210,AT3G16250,AT3G22620,AT3G15840	AT1G05260,AT2G30210	0.714286	12	6	cluster_1049(p-value:2.96e-04),cluster_1127(p-value:2.96e-04),cluster_203(p-value:2.16e-01),cluster_261(p-value:1.12e-01),cluster_274(p-value:1.18e-05),cluster_356(p-value:7.17e-22),cluster_3(p-value:2.10e-23),cluster_46(p-value:7.16e-39),cluster_597(p-value:4.84e-10),cluster_980(p-value:2.96e-04),cluster_990(p-value:2.96e-04),cluster_9(p-value:1.30e-06)	cluster_990	cluster_597,cluster_980,cluster_990		petal(6),seed(6),sepal(6),stamen(6),hypocotyl(7)	sepal(1),stamen(1),hypocotyl(2),root(2),seed(2)	15	seed(1),total_roots(1),root(3),torpedo_embryo(3),whole_plant(3),cotyledon_hypocotyl(4)
153_1		yes	14	13	9	AT2G30200,AT4G25260,AT2G32720,AT1G08320,AT1G44170,AT1G64650,AT1G22335,AT5G16590,AT5G66460,AT1G08500,AT3G56930,AT1G61667,AT4G39220,AT2G23560	AT1G08500	0.928571	14	12	cluster_0(p-value:1.24e-35),cluster_108(p-value:6.19e-36),cluster_1117(p-value:8.59e-03),cluster_1118(p-value:8.59e-03),cluster_1(p-value:1.02e-26),cluster_21(p-value:6.32e-01),cluster_235(p-value:7.82e-02),cluster_264(p-value:1.31e-01),cluster_288(p-value:7.07e-01),cluster_400(p-value:1.23e-11),cluster_493(p-value:2.02e-06),cluster_598(p-value:1.73e-01),cluster_7(p-value:6.40e-09),cluster_8(p-va…	cluster_264	cluster_235,cluster_264,cluster_598		sepal(12),vascular(12),collective(13),flower(13),root(13)	seed(1),sepal(1),shoot(1),stamen(1),vascular(1)	12	Small_excised_segments_of_primary_root_tissue_corresponding_to_root-hair_elongation(1),total_roots(1),whole_plants_seedling(2),whole_seedlings(2),root(6)
153_2			12	11	8	AT1G17560,AT5G53400,AT1G77750,AT3G07110,AT3G03220,AT2G26760,AT1G71960,AT3G17940,AT1G34350,AT4G14020,AT1G73940,AT5G01910	AT3G03220	0.916667	11	11	cluster_1243(p-value:5.31e-03),cluster_1262(p-value:5.31e-03),cluster_147(p-value:1.05e-01),cluster_211(p-value:6.69e-05),cluster_2(p-value:1.53e-19),cluster_44(p-value:4.21e-10),cluster_679(p-value:1.60e-02),cluster_7(p-value:1.23e-09),cluster_8(p-value:5.56e-08),cluster_939(p-value:5.67e-02),cluster_97(p-value:3.45e-03)	cluster_211	cluster_211,cluster_679,cluster_97		hypocotyl(12),petal(12),root(12),sepal(12),vascular(12)	shoot(1),shoot(1),stamen(1),stem(1),vascular(1)	12	Small_excised_segments_of_primary_root_tissue_corresponding_to_root-hair_elongation(1),total_roots(1),whole_plants_seedling(2),whole_seedlings(2),root(6)
154_1		yes	45	36	21	AT2G25510,AT5G25610,AT3G26570,AT5G09660,AT3G12780,AT1G19150,AT5G53880,AT1G28400,AT1G14150,AT1G55120,AT4G33220,AT1G68590,AT3G04730,AT1G62480,AT3G51600,AT1G20440,AT2G25450,AT3G50820,AT2G28950,AT4G39710,AT1G74470,AT4G36540,AT5G10180,AT5G40450,AT3G44720,AT4G27520,AT5G20700,AT1G49750,AT3G10720,AT4G24780,AT5G19250,AT3G63410,AT3G23050,AT5G65730,AT1G17745,AT1G44800,AT1G11580,AT4G27440,AT5G44020,AT3G18050…	AT4G33220,AT2G28950,AT4G27520,AT3G10720,AT4G24780,AT5G19250,AT5G65730,AT1G11580,AT3G18050	0.8	16	44	cluster_0(p-value:3.95e-59),cluster_1018(p-value:1.79e-07),cluster_1083(p-value:4.59e-11),cluster_1098(p-value:1.58e-01),cluster_1150(p-value:1.47e-01),cluster_131(p-value:9.91e-02),cluster_153(p-value:2.38e-15),cluster_246(p-value:5.33e-02),cluster_2(p-value:6.19e-13),cluster_34(p-value:1.50e-14),cluster_477(p-value:1.56e-02),cluster_535(p-value:1.26e-31),cluster_584(p-value:1.02e-05),cluster_61…	cluster_940	cluster_246,cluster_735,cluster_940	cluster_940	sepal(45),shoot(45),stamen(45),stem(45),vascular(45)	shoot(9),shoot(9),stamen(9),stem(9),vascular(9)	17	seed(6),pollen(11)
154_2			40	34	22	AT1G03870,AT3G13520,AT2G33380,AT5G66190,AT1G12090,AT5G35630,AT2G29180,AT5G13180,AT5G54270,AT5G60360,AT1G44575,AT2G04780,AT1G32060,AT4G18370,AT2G15090,AT1G59870,AT2G14890,AT3G45140,AT1G74090,AT1G74730,AT2G39010,AT5G14740,AT3G55800,AT1G54780,AT2G06850,AT3G19400,AT3G16240,AT4G15560,AT4G04640,AT1G55260,AT5G64040,AT1G78210,AT1G74520,AT1G31330,AT1G16880,AT2G26690,AT1G08380,AT5G38980,AT4G38970,AT5G06870	AT1G03870,AT3G13520,AT2G04780,AT2G14890,AT2G06850,AT1G55260	0.85	9	39	cluster_0(p-value:2.40e-30),cluster_116(p-value:3.96e-13),cluster_121(p-value:1.92e-01),cluster_1293(p-value:5.36e-01),cluster_1(p-value:1.46e-51),cluster_27(p-value:1.27e-11),cluster_2(p-value:3.65e-55),cluster_4(p-value:1.16e-29),cluster_7(p-value:1.57e-36)	cluster_121	cluster_27,cluster_116,cluster_121		sepal(40),shoot(40),shoot(40),stamen(40),vascular(40)	sepal(6),shoot(6),shoot(6),stamen(6),vascular(6)	17	seed(6),pollen(11)
154_3	yes		32	31	24	AT1G66200,AT5G11670,AT2G38120,AT3G01680,AT1G20010,AT2G26340,AT1G15820,AT5G23060,AT2G42220,AT1G75500,AT5G45480,AT2G35860,AT5G38520,AT2G05380,AT5G08050,AT4G17770,AT2G42690,AT3G45600,AT3G59400,AT2G45180,AT3G53260,AT5G15230,AT1G15980,AT3G28040,AT3G54400,AT4G17090,AT3G47860,AT1G09340,AT3G26060,AT2G38540,AT1G59960,AT1G76080	AT3G53260	0.96875	7	31	cluster_0(p-value:9.24e-60),cluster_192(p-value:1.62e-02),cluster_296(p-value:9.87e-44),cluster_3(p-value:1.93e-29),cluster_599(p-value:9.57e-02),cluster_5(p-value:9.52e-07),cluster_736(p-value:1.44e-10)	cluster_0	cluster_599,cluster_736,cluster_0		seed(32),shoot(32),shoot(32),stem(32),vascular(32)	shoot(1),shoot(1),stamen(1),stem(1),vascular(1)	17	seed(6),pollen(11)
155_1		yes	22	20	10	AT2G30290,AT5G09550,AT5G40730,AT1G62180,AT2G19770,AT5G45880,AT1G05360,AT2G07560,AT5G52360,AT2G25080,AT4G35380,AT1G02790,AT5G62310,AT5G17480,AT1G63060,AT3G28830,AT3G28790,AT5G38760,AT3G47440,AT3G48440,AT2G20470,AT3G61760	AT5G40730,AT1G02790	0.909091	12	21	cluster_0(p-value:5.41e-36),cluster_1059(p-value:7.60e-02),cluster_1060(p-value:3.63e-01),cluster_10(p-value:4.90e-02),cluster_228(p-value:1.74e-10),cluster_289(p-value:1.58e-01),cluster_385(p-value:1.00e+00),cluster_454(p-value:1.44e-09),cluster_4(p-value:5.37e-42),cluster_531(p-value:5.73e-01),cluster_849(p-value:1.12e-10),cluster_92(p-value:3.54e-02)	cluster_92	cluster_385,cluster_454,cluster_92		pollen(19),collective(21),flower(21),petal(21),pollen(22)	pollen(2),pollen(2),sepal(2),stamen(2),stem(2)	14	flower(1),stamen(3),pollen(10)
155_2			23	22	14	AT5G65090,AT4G02860,AT5G53820,AT3G51030,AT1G59890,AT5G57810,AT1G22760,AT5G35700,AT5G15460,AT1G04880,AT5G08565,AT5G55950,AT3G19460,AT4G13560,AT1G24400,AT2G15890,AT5G52340,AT3G57690,AT1G07410,AT3G60540,AT3G20410,AT5G66020,AT4G25590	AT3G57690	0.956522	15	22	cluster_10(p-value:1.10e-01),cluster_1101(p-value:2.60e-09),cluster_1296(p-value:1.18e-01),cluster_12(p-value:2.48e-03),cluster_1310(p-value:1.18e-01),cluster_154(p-value:2.18e-01),cluster_20(p-value:3.92e-17),cluster_233(p-value:3.47e-02),cluster_290(p-value:5.23e-01),cluster_3(p-value:3.50e-31),cluster_410(p-value:5.24e-01),cluster_4(p-value:2.21e-14),cluster_61(p-value:1.89e-01),cluster_680(p-…	cluster_773	cluster_154,cluster_233,cluster_773	cluster_154	sepal(20),pollen(21),collective(23),flower(23),petal(23)	shoot(1),shoot(1),stamen(1),stem(1),vascular(1)	14	flower(1),stamen(3),pollen(10)
155_3			12	10	6	AT5G57610,AT3G47250,AT1G71770,AT5G44020,AT2G29940,AT2G37710,AT4G26830,AT4G33750,AT5G03250,AT5G62500,AT4G26390,AT1G18280	AT4G26830,AT1G18280	0.833333	10	10	cluster_0(p-value:1.95e-20),cluster_1009(p-value:1.60e-07),cluster_1211(p-value:8.50e-04),cluster_1(p-value:1.20e-43),cluster_272(p-value:1.04e-01),cluster_2(p-value:1.60e-07),cluster_482(p-value:3.40e-01),cluster_646(p-value:2.38e-15),cluster_6(p-value:1.63e-05),cluster_84(p-value:5.21e-06)	cluster_1211	cluster_1211,cluster_272,cluster_84		stamen(9),petal(10),sepal(10),collective(11),flower(11)	flower(2),petal(2),pollen(2),sepal(2),stamen(2)	14	flower(1),stamen(3),pollen(10)
156_1			7	2	3	AT4G35950,AT5G55730,AT4G03210,AT5G42100,AT2G28950,AT3G54920,AT2G05790	AT5G55730,AT4G03210,AT5G42100,AT2G28950,AT3G54920	0.285714	13	7	cluster_0(p-value:2.89e-60),cluster_108(p-value:1.15e-02),cluster_125(p-value:2.94e-01),cluster_173(p-value:4.29e-01),cluster_1(p-value:9.85e-35),cluster_325(p-value:1.23e-03),cluster_396(p-value:4.39e-02),cluster_564(p-value:8.55e-06),cluster_585(p-value:4.45e-01),cluster_667(p-value:1.99e-02),cluster_6(p-value:3.94e-03),cluster_79(p-value:1.99e-01),cluster_8(p-value:1.64e-05)	cluster_79	cluster_1,cluster_396,cluster_79		sepal(7),shoot(7),shoot(7),stamen(7),vascular(7)	sepal(5),shoot(5),shoot(5),stamen(5),vascular(5)	34	carpel(1),inflorescence(1),shoot_apex_rosette(1),globular_embryo(3),hypocotyl(3),petal(3),shoot(3),shoot_apex_rosette_stage(3),vascular_leaf_late_rosette(6),flower(10)
166_1			6	4	4	AT4G27450,AT3G45900,AT5G47810,AT4G03210,AT1G69295,AT3G61980	AT4G03210,AT3G61980	0.666667	14	5	cluster_0(p-value:1.19e-12),cluster_10(p-value:6.41e-02),cluster_1129(p-value:6.42e-02),cluster_112(p-value:6.12e-05),cluster_1253(p-value:6.42e-02),cluster_1(p-value:9.03e-24),cluster_336(p-value:9.17e-02),cluster_453(p-value:1.30e-03),cluster_668(p-value:3.32e-10),cluster_6(p-value:1.80e-06),cluster_887(p-value:1.27e-03),cluster_8(p-value:5.97e-06),cluster_93(p-value:3.62e-03),cluster_94(p-valu…	cluster_93	cluster_668,cluster_887,cluster_93		root(6),sepal(6),stamen(6),stem(6),vascular(6)	shoot(2),shoot(2),stamen(2),stem(2),vascular(2)	21	inflorescence_stem_base(1),Programmed_Cell(1),triangle_embryo(1),walking-stick_seed(1),early_curled_cotyledon(2),cell_culture(3),torpedo_embryo(3),seed_germination(4),seed(5)
167_1			18	17	9	AT3G07590,AT1G16520,AT1G27400,AT3G22320,AT3G13674,AT2G45220,AT2G36350,AT1G22780,AT3G11964,AT1G72550,AT3G13570,AT2G27720,AT5G16130,AT4G30800,AT3G07110,AT4G02610,AT5G51590,AT1G25260	AT2G45220	0.944444	12	17	cluster_1209(p-value:1.55e-01),cluster_1232(p-value:1.55e-01),cluster_134(p-value:1.14e-38),cluster_1(p-value:4.88e-30),cluster_2(p-value:7.51e-39),cluster_3(p-value:7.28e-34),cluster_44(p-value:1.32e-21),cluster_4(p-value:2.87e-16),cluster_5(p-value:2.01e-01),cluster_600(p-value:2.65e-05),cluster_737(p-value:2.00e-02),cluster_94(p-value:1.52e-14)	cluster_737	cluster_600,cluster_134,cluster_737	cluster_737	flower(18),plant(18),root(18),sepal(18),vascular(18)	root(1),sepal(1),stamen(1),stem(1),vascular(1)	20	carpel(1),nodeshoot(1),shoot_apex_rosette(1),inflorescence_stem_tip(2),hypocotyl(3),shoot_apex_rosette_stage(3),seed(4),flower(5)
173_1	yes		8	2	5	AT2G31880,AT1G51680,AT4G34230,AT4G00330,AT2G40890,AT1G15950,AT5G48930,AT3G53260	AT1G51680,AT4G34230,AT2G40890,AT1G15950,AT5G48930,AT3G53260	0.25	11	7	cluster_1010(p-value:4.34e-02),cluster_11(p-value:2.75e-18),cluster_12(p-value:2.20e-07),cluster_14(p-value:1.43e-06),cluster_191(p-value:3.94e-06),cluster_284(p-value:5.11e-01),cluster_50(p-value:2.23e-01),cluster_56(p-value:4.22e-05),cluster_7(p-value:5.47e-05),cluster_814(p-value:1.67e-02),cluster_9(p-value:2.11e-07)	cluster_9	cluster_50,cluster_814,cluster_9	cluster_9	shoot(8),shoot(8),stamen(8),stem(8),vascular(8)	shoot(6),shoot(6),stamen(6),stem(6),vascular(6)	19	axillary_buds(1),inflorescence_stem_base(1),Tumour(1),flower(2),Whole_leaf_Age(3),vascular_leaf_late_rosette(5),pollen(6)
176_1		yes	5	1	1	AT3G23050,AT5G51890,AT5G44130,AT5G56870,AT1G03870	AT5G51890,AT5G44130,AT5G56870,AT1G03870	0.2	9	4	cluster_0(p-value:6.15e-20),cluster_1119(p-value:7.09e-01),cluster_1124(p-value:7.09e-01),cluster_1147(p-value:7.09e-01),cluster_193(p-value:2.72e-01),cluster_434(p-value:4.30e-01),cluster_542(p-value:3.39e-01),cluster_738(p-value:9.11e-02),cluster_811(p-value:5.01e-06)	cluster_738	cluster_434,cluster_542,cluster_738	cluster_542	sepal(5),shoot(5),stamen(5),stem(5),vascular(5)	sepal(4),shoot(4),stamen(4),stem(4),vascular(4)	20	flower(1),fully_expanded_leaves(1),Small_excised_segments_of_primary_root_tissue_corresponding_to_root-hair_elongation(1),whole_plant(1),shoot_apex_rosette_stage(2),cotyledon_hypocotyl(4),seed_germination(4),seed(6)
177_1		yes	27	17	13	AT2G31390,AT5G66390,AT2G47000,AT5G17820,AT3G27190,AT4G30170,AT1G02900,AT1G77690,AT1G29280,AT4G15093,AT5G40730,AT3G14940,AT2G30210,AT4G19030,AT3G22600,AT3G05890,AT1G30750,AT4G23690,AT5G56540,AT5G53250,AT4G13660,AT2G36100,AT3G25930,AT3G01190,AT5G25890,AT4G11290,AT5G26260	AT5G66390,AT5G17820,AT4G30170,AT5G40730,AT2G30210,AT3G22600,AT5G56540,AT5G53250,AT3G01190,AT4G11290	0.62963	10	26	cluster_113(p-value:1.51e-04),cluster_1(p-value:2.13e-27),cluster_232(p-value:1.30e-02),cluster_33(p-value:6.42e-33),cluster_418(p-value:1.00e+00),cluster_4(p-value:2.96e-34),cluster_5(p-value:2.27e-01),cluster_6(p-value:2.27e-05),cluster_88(p-value:1.01e-04),cluster_900(p-value:1.21e-01)	cluster_113	cluster_4,cluster_113,cluster_418		sepal(17),vascular(17),flower(18),hypocotyl(26),root(27)	sepal(5),vascular(5),flower(6),hypocotyl(9),root(10)	22	total_roots(1),whole_plants_seedling(1),whole_seedlings(3),Small_excised_segments_of_primary_root_tissue_corresponding_to_root-hair_elongation(4),root(13)
178_1			6	1	4	AT4G35970,AT1G72230,AT5G03260,AT1G02950,AT3G20570,AT5G42180	AT4G35970,AT1G72230,AT5G03260,AT3G20570,AT5G42180	0.166667	11	5	cluster_0(p-value:1.56e-14),cluster_1071(p-value:1.53e-03),cluster_10(p-value:1.94e-02),cluster_1125(p-value:1.53e-03),cluster_1263(p-value:1.53e-03),cluster_401(p-value:3.57e-02),cluster_43(p-value:9.90e-05),cluster_614(p-value:8.90e-01),cluster_647(p-value:1.59e-01),cluster_674(p-value:3.36e-05),cluster_901(p-value:8.52e-02)	cluster_43	cluster_614,cluster_647,cluster_901		inflorescence(6),petal(6),pollen(6),root(6),sepal(6)	petal(5),plant(5),pollen(5),root(5),sepal(5)	20	nodeshoot(1),Small_excised_segments_of_primary_root_tissue_corresponding_to_root-hair_elongation(1),whole_seedlings(1),internodeshoot(3),inflorescence_stem_base(4),root(10)
181_1			16	13	6	AT3G56240,AT5G40890,AT3G61430,AT2G25510,AT5G59320,AT1G21500,AT1G19150,AT5G14740,AT5G25050,AT5G10180,AT5G50160,AT4G24780,AT5G65730,AT1G62480,AT5G48900,AT2G42220	AT4G24780,AT5G65730,AT5G48900	0.8125	12	15	cluster_10(p-value:1.01e-04),cluster_113(p-value:7.50e-06),cluster_116(p-value:7.49e-02),cluster_134(p-value:3.01e-04),cluster_140(p-value:5.80e-02),cluster_147(p-value:8.10e-03),cluster_2(p-value:2.56e-09),cluster_3(p-value:2.18e-21),cluster_4(p-value:6.97e-16),cluster_565(p-value:1.64e-08),cluster_6(p-value:1.70e-22),cluster_845(p-value:4.53e-06)	cluster_845	cluster_116,cluster_565,cluster_845		shoot(16),shoot(16),stamen(16),stem(16),vascular(16)	shoot(3),shoot(3),stamen(3),stem(3),vascular(3)	20	seed_germination(4),pollen(8),seed(8)
181_2	yes		20	16	9	AT3G27890,AT1G49750,AT5G19250,AT3G45600,AT4G16980,AT3G16470,AT2G42690,AT2G28950,AT1G15820,AT3G16240,AT1G23480,AT1G20450,AT4G27710,AT4G27440,AT5G40450,AT2G36870,AT5G23060,AT5G15230,AT1G31580,AT5G25610	AT5G19250,AT2G28950,AT1G23480,AT2G36870	0.8	10	19	cluster_0(p-value:3.91e-27),cluster_1036(p-value:2.14e-01),cluster_185(p-value:1.02e-05),cluster_1(p-value:8.26e-16),cluster_26(p-value:3.56e-01),cluster_2(p-value:6.44e-28),cluster_32(p-value:3.35e-02),cluster_44(p-value:3.70e-07),cluster_5(p-value:1.73e-07),cluster_894(p-value:7.12e-13)	cluster_185	cluster_0,cluster_1036,cluster_185	cluster_185	sepal(20),shoot(20),shoot(20),stem(20),vascular(20)	sepal(4),shoot(4),shoot(4),stem(4),vascular(4)	20	seed_germination(4),pollen(8),seed(8)
181_3	yes	yes	13	9	8	AT2G26340,AT5G35630,AT3G45140,AT3G18050,AT5G22580,AT3G25690,AT5G13180,AT2G04780,AT1G32060,AT1G55260,AT2G39010,AT3G53260,AT5G54270	AT3G18050,AT2G04780,AT1G55260,AT3G53260	0.692308	15	12	cluster_0(p-value:1.09e-30),cluster_1051(p-value:5.14e-01),cluster_1220(p-value:3.47e-01),cluster_122(p-value:2.12e-02),cluster_138(p-value:4.32e-02),cluster_1(p-value:4.40e-57),cluster_209(p-value:1.22e-08),cluster_3(p-value:1.26e-28),cluster_50(p-value:5.15e-13),cluster_520(p-value:1.94e-06),cluster_67(p-value:2.92e-02),cluster_681(p-value:2.29e-12),cluster_712(p-value:7.16e-03),cluster_719(p-v…	cluster_9	cluster_712,cluster_719,cluster_9	cluster_9	sepal(13),shoot(13),shoot(13),stamen(13),vascular(13)	sepal(4),shoot(4),shoot(4),stamen(4),vascular(4)	20	seed_germination(4),pollen(8),seed(8)
183_2	yes	yes	9	8	4	AT4G34050,AT3G59060,AT5G45950,AT2G48070,AT1G76890,AT1G55265,AT3G59640,AT1G25230,AT1G27400	AT4G34050	0.888889	11	8	cluster_162(p-value:9.25e-07),cluster_273(p-value:2.16e-02),cluster_2(p-value:2.95e-20),cluster_337(p-value:6.16e-02),cluster_405(p-value:2.94e-02),cluster_40(p-value:2.80e-06),cluster_440(p-value:7.08e-01),cluster_65(p-value:2.07e-17),cluster_720(p-value:8.17e-05),cluster_7(p-value:3.64e-04),cluster_9(p-value:3.34e-07)	cluster_9	cluster_720,cluster_7,cluster_9	cluster_9	sepal(9),shoot(9),stamen(9),stem(9),vascular(9)	shoot(1),shoot(1),stamen(1),stem(1),vascular(1)	18	pollen(1),seed_germination(4),seed(6),cell_culture(7)
184_1			32	29	15	AT5G11060,AT1G14780,AT5G24270,AT5G42180,AT2G41160,AT1G23410,AT5G16710,AT2G26080,AT2G42570,AT5G17870,AT5G03880,AT1G78090,AT5G59500,AT2G45920,AT3G08630,AT1G72230,AT5G60950,AT1G52080,AT1G54320,AT3G15190,AT3G48185,AT1G51570,AT1G55020,AT1G49240,AT2G38700,AT4G13030,AT1G49580,AT1G09970,AT3G62030,AT4G25320,AT3G53280,AT1G47410	AT5G42180,AT1G72230,AT5G60950	0.90625	6	31	cluster_0(p-value:1.02e-73),cluster_100(p-value:5.38e-01),cluster_111(p-value:6.45e-52),cluster_2(p-value:1.58e-08),cluster_312(p-value:3.85e-01),cluster_93(p-value:5.00e-05)	cluster_93	cluster_93,cluster_111,cluster_312	cluster_111	collective(31),hypocotyl(31),root(31),sepal(31),petal(32)	inflorescence(3),petal(3),plant(3),root(3),sepal(3)	17	total_roots(1),root(16)
184_2	yes		20	18	12	AT5G01610,AT2G47180,AT5G63190,AT1G35680,AT1G72730,AT1G35190,AT3G44990,AT3G15357,AT1G28290,AT4G08690,AT4G36990,AT1G23140,AT3G56910,AT1G76260,AT1G76760,AT2G28790,AT2G24020,AT4G03070,AT3G03310,AT2G43760	AT2G47180,AT3G44990	0.9	15	19	cluster_0(p-value:8.22e-19),cluster_12(p-value:2.73e-08),cluster_153(p-value:5.13e-02),cluster_15(p-value:7.94e-11),cluster_197(p-value:7.49e-18),cluster_1(p-value:5.96e-33),cluster_2(p-value:4.57e-05),cluster_3(p-value:2.46e-21),cluster_43(p-value:1.48e-07),cluster_4(p-value:2.32e-18),cluster_615(p-value:8.34e-16),cluster_616(p-value:5.96e-01),cluster_815(p-value:8.73e-02),cluster_902(p-value:1.…	cluster_815	cluster_153,cluster_197,cluster_815	cluster_153	flower(18),shoot(18),hypocotyl(19),root(19),vascular(19)	leaf(2),root(2),shoot(2),stem(2),vascular(2)	17	total_roots(1),root(16)
184_3	yes		24	19	18	AT4G17180,AT1G80820,AT4G01690,AT4G25810,AT5G02830,AT4G00900,AT1G62840,AT2G20875,AT5G12470,AT3G27200,AT2G26760,AT5G11090,AT1G70770,AT2G18360,AT3G19660,AT3G03520,AT4G38160,AT5G06730,AT2G45290,AT5G53590,AT2G45190,AT5G14640,AT4G37445,AT5G42750	AT4G17180,AT1G80820,AT4G25810,AT3G27200,AT5G06730	0.791667	8	21	cluster_0(p-value:3.18e-37),cluster_1011(p-value:1.56e-05),cluster_1218(p-value:2.08e-01),cluster_1(p-value:4.93e-23),cluster_225(p-value:2.29e-02),cluster_319(p-value:5.93e-34),cluster_5(p-value:5.26e-04),cluster_903(p-value:1.78e-03)	cluster_0	cluster_1011,cluster_0,cluster_319		flower(19),shoot(19),hypocotyl(20),root(20),vascular(21)	stamen(3),vascular(3),flower(4),hypocotyl(4),root(5)	17	total_roots(1),root(16)
184_4	yes	yes	44	38	25	AT1G78170,AT1G74370,AT4G20460,AT3G25585,AT2G32690,AT3G44200,AT5G20960,AT4G35450,AT4G01080,AT1G02150,AT4G30590,AT5G07020,AT1G73590,AT3G17420,AT5G13870,AT1G36320,AT4G10060,AT1G02560,AT1G32930,AT5G41040,AT5G53400,AT3G58710,AT1G55740,AT1G66250,AT3G62820,AT5G35200,AT1G32070,AT2G33450,AT5G51060,AT4G34090,AT5G03650,AT1G67280,AT1G16220,AT1G49730,AT5G54500,AT1G69580,AT3G01780,AT2G36400,AT1G50520,AT1G77130…	AT4G20460,AT4G30590,AT5G13870,AT1G32930,AT1G66250,AT1G77130	0.863636	9	42	cluster_1006(p-value:3.67e-36),cluster_1061(p-value:6.69e-11),cluster_1178(p-value:1.55e-03),cluster_1286(p-value:1.67e-01),cluster_262(p-value:3.69e-06),cluster_2(p-value:1.54e-18),cluster_33(p-value:2.81e-18),cluster_3(p-value:2.44e-66),cluster_923(p-value:6.38e-08)	cluster_1006	cluster_3,cluster_923,cluster_1006		shoot(40),flower(41),root(41),vascular(41),sepal(43)	root(6),seed(6),sepal(6),shoot(6),vascular(6)	17	total_roots(1),root(16)
184_5	yes		22	21	13	AT5G28840,AT2G36250,AT2G37220,AT5G22950,AT3G17470,AT2G28800,AT1G07610,AT1G22780,AT3G14110,AT2G04700,AT3G54660,AT4G05460,AT5G64370,AT2G17370,AT5G18170,AT3G04570,AT3G18860,AT1G25260,AT5G11100,AT1G09840,AT5G23530,AT5G48730	AT5G28840	0.954545	17	21	cluster_1126(p-value:4.98e-01),cluster_1254(p-value:1.44e-01),cluster_135(p-value:1.94e-05),cluster_137(p-value:1.12e-47),cluster_236(p-value:1.22e-02),cluster_2(p-value:5.85e-24),cluster_30(p-value:6.41e-07),cluster_32(p-value:9.78e-18),cluster_331(p-value:1.42e-01),cluster_391(p-value:1.00e+00),cluster_397(p-value:6.42e-02),cluster_3(p-value:4.08e-26),cluster_586(p-value:2.64e-03),cluster_7(p-v…	cluster_586	cluster_30,cluster_397,cluster_586		sepal(21),shoot(21),shoot(21),stamen(21),hypocotyl(22)	shoot(1),shoot(1),stamen(1),stem(1),vascular(1)	17	total_roots(1),root(16)
185_2			12	11	7	AT2G04700,AT5G23530,AT2G26730,AT4G37890,AT5G23440,AT1G76540,AT3G03220,AT1G76760,AT1G09460,AT3G20120,AT4G33510,AT1G29330	AT3G03220	0.916667	12	12	cluster_0(p-value:5.11e-25),cluster_1(p-value:2.66e-17),cluster_239(p-value:8.93e-08),cluster_2(p-value:1.62e-03),cluster_308(p-value:6.53e-06),cluster_386(p-value:1.25e-01),cluster_3(p-value:1.66e-22),cluster_682(p-value:1.35e-15),cluster_77(p-value:4.19e-01),cluster_7(p-value:3.90e-03),cluster_892(p-value:5.81e-04),cluster_8(p-value:1.49e-01)	cluster_77	cluster_8,cluster_3,cluster_77		seed(12),sepal(12),shoot(12),stamen(12),vascular(12)	shoot(1),shoot(1),stamen(1),stem(1),vascular(1)	13	hypocotyl(1),shoot_apex_rosette(1),total_roots(1),flower(3),root(3),cotyledon_hypocotyl(4)
186_1	yes	yes	123	106	52	AT3G17980,AT5G58050,AT4G27580,AT3G51300,AT4G28150,AT3G18040,AT5G48140,AT1G14560,AT4G27840,AT1G22460,AT3G20190,AT3G20220,AT1G12070,AT2G29410,AT1G19780,AT5G26700,AT3G52600,AT1G54280,AT3G61160,AT3G05610,AT1G28270,AT2G02720,AT2G13570,AT3G62230,AT5G51030,AT5G54095,AT5G48590,AT3G04480,AT4G39670,AT1G19500,AT1G78460,AT4G02250,AT5G15110,AT3G11210,AT3G62710,AT1G47280,AT2G47050,AT1G13890,AT5G04180,AT5G47470…	AT5G58050,AT5G48140,AT3G05610,AT2G02720,AT5G15110,AT3G26110,AT2G16730,AT1G24520,AT1G14420,AT5G36260,AT3G01700,AT2G24450,AT2G23900,AT4G28280,AT2G29040,AT5G64790,AT2G20700	0.861789	8	99	cluster_0(p-value:5.30e-213),cluster_131(p-value:1.92e-17),cluster_18(p-value:5.27e-62),cluster_1(p-value:1.48e-194),cluster_225(p-value:5.70e-46),cluster_33(p-value:6.06e-46),cluster_4(p-value:5.13e-79),cluster_617(p-value:1.63e-01)	cluster_18	cluster_617,cluster_1,cluster_18	cluster_617	collective(120),petal(120),pollen(120),flower(123),pollen(123)	petal(16),sepal(16),flower(17),pollen(17),pollen(17)	14	flower(1),ms1ttg-old_flower(1),stamen(3),pollen(9)
186_2	yes		10	8	6	AT4G23490,AT2G33670,AT3G07830,AT5G25880,AT2G22560,AT2G39130,AT2G19000,AT1G26480,AT5G04160,AT2G19330	AT4G23490,AT3G07830	0.8	14	9	cluster_0(p-value:8.29e-26),cluster_112(p-value:4.00e-03),cluster_1179(p-value:2.61e-01),cluster_13(p-value:3.19e-36),cluster_263(p-value:2.78e-02),cluster_2(p-value:2.41e-04),cluster_32(p-value:9.32e-02),cluster_350(p-value:6.69e-02),cluster_3(p-value:2.48e-16),cluster_4(p-value:1.44e-03),cluster_5(p-value:2.03e-03),cluster_65(p-value:3.67e-05),cluster_6(p-value:1.13e-06),cluster_896(p-value:1.1…	cluster_896	cluster_65,cluster_6,cluster_896	cluster_896	carpel(10),collective(10),flower(10),petal(10),pollen(10)	collective(2),flower(2),petal(2),pollen(2),pollen(2)	14	flower(1),ms1ttg-old_flower(1),stamen(3),pollen(9)
186_3			6	5	2	AT4G17690,AT3G46750,AT2G10970,AT1G68090,AT3G01250,AT1G72460	AT4G17690	0.833333	11	5	cluster_1058(p-value:1.15e-01),cluster_1180(p-value:1.15e-01),cluster_1221(p-value:1.15e-01),cluster_1244(p-value:1.15e-01),cluster_132(p-value:1.23e-05),cluster_139(p-value:2.72e-04),cluster_301(p-value:2.74e-05),cluster_33(p-value:8.37e-02),cluster_696(p-value:2.06e-01),cluster_804(p-value:9.80e-04),cluster_8(p-value:1.30e-06)	cluster_8	cluster_301,cluster_804,cluster_8		collective(6),flower(6),petal(6),pollen(6),pollen(6)	sepal(1),shoot(1),stamen(1),stem(1),vascular(1)	14	flower(1),ms1ttg-old_flower(1),stamen(3),pollen(9)
192_1			27	25	20	AT5G63410,AT2G02760,AT1G30360,AT2G46680,AT5G44130,AT3G04550,AT2G02160,AT1G15980,AT4G39800,AT1G11860,AT1G09340,AT2G43080,AT3G29170,AT5G05870,AT4G39710,AT4G28220,AT4G26520,AT5G55560,AT3G48420,AT1G75690,AT1G17650,AT3G54150,AT2G28190,AT1G35140,AT5G38520,AT1G16880,AT1G74970	AT5G44130,AT2G43080	0.925926	10	26	cluster_1155(p-value:5.54e-01),cluster_139(p-value:1.02e-01),cluster_251(p-value:1.13e-25),cluster_3(p-value:2.77e-52),cluster_4(p-value:1.74e-32),cluster_544(p-value:6.13e-17),cluster_797(p-value:2.48e-09),cluster_8(p-value:1.15e-10),cluster_904(p-value:1.29e-10),cluster_905(p-value:1.04e-15)	cluster_797	cluster_251,cluster_544,cluster_797	cluster_544	collective(27),flower(27),hypocotyl(27),stem(27),vascular(27)	shoot(2),shoot(2),stamen(2),stem(2),vascular(2)	13	cell_culture(1),Programmed_Cell(3),whole_plant(3),Cell(6)
192_2			13	12	8	AT3G22420,AT1G49820,AT4G28080,AT1G12800,AT1G19050,AT1G19150,AT1G23550,AT1G74730,AT3G45140,AT1G65230,AT5G17820,AT5G59730,AT4G13770	AT5G17820	0.923077	14	12	cluster_0(p-value:3.47e-15),cluster_1054(p-value:3.03e-01),cluster_1068(p-value:8.98e-02),cluster_1084(p-value:8.98e-02),cluster_129(p-value:1.42e-10),cluster_174(p-value:1.76e-01),cluster_1(p-value:4.36e-32),cluster_233(p-value:5.34e-03),cluster_26(p-value:2.55e-04),cluster_285(p-value:1.30e-02),cluster_2(p-value:6.30e-40),cluster_313(p-value:1.30e-16),cluster_44(p-value:5.17e-02),cluster_8(p-va…	cluster_285	cluster_233,cluster_285,cluster_313	cluster_233	plant(12),sepal(12),stamen(12),stem(12),vascular(13)	root(1),vascular(1)	13	cell_culture(1),Programmed_Cell(3),whole_plant(3),Cell(6)
192_3	yes		27	25	14	AT5G04140,AT5G20270,AT1G63310,AT5G65850,AT2G31040,AT1G10360,AT4G35250,AT1G33030,AT1G22710,AT4G02220,AT5G24620,AT2G03510,AT5G20570,AT5G54630,AT1G71970,AT3G18210,AT5G20620,AT5G58140,AT4G17090,AT4G18390,AT4G18360,AT1G74090,AT5G12880,AT1G32080,AT1G07650,AT3G27690,AT3G45970	AT1G33030,AT3G45970	0.925926	9	25	cluster_1173(p-value:2.75e-01),cluster_147(p-value:6.81e-02),cluster_1(p-value:1.17e-113),cluster_338(p-value:1.34e-07),cluster_366(p-value:1.23e-08),cluster_3(p-value:2.82e-34),cluster_444(p-value:2.88e-05),cluster_67(p-value:1.89e-38),cluster_841(p-value:1.05e-06)	cluster_3	cluster_444,cluster_841,cluster_366	cluster_366	flower(26),shoot(26),stamen(26),stem(27),vascular(27)	sepal(1),shoot(1),stamen(2),stem(2),vascular(2)	13	cell_culture(1),Programmed_Cell(3),whole_plant(3),Cell(6)
192_4		yes	11	10	8	AT4G19840,AT1G70230,AT2G39470,AT2G01120,AT5G06720,AT2G24280,AT1G12880,AT3G19710,AT4G02860,AT2G31750,AT1G68360	AT5G06720	0.909091	10	10	cluster_0(p-value:7.46e-26),cluster_1076(p-value:5.14e-02),cluster_114(p-value:3.76e-03),cluster_1151(p-value:5.14e-02),cluster_1215(p-value:5.14e-02),cluster_1223(p-value:5.14e-02),cluster_351(p-value:1.79e-01),cluster_4(p-value:6.31e-13),cluster_55(p-value:3.88e-01),cluster_5(p-value:1.06e-01)	cluster_55	cluster_1223,cluster_351,cluster_55		petal(11),root(11),sepal(11),shoot(11),stem(11)	shoot(1),shoot(1),stamen(1),stem(1),vascular(1)	13	cell_culture(1),Programmed_Cell(3),whole_plant(3),Cell(6)
200_1	yes		6	0	2	AT3G24670,AT2G18980,AT1G17890,AT5G17820,AT2G48130,AT1G30870	AT3G24670,AT2G18980,AT1G17890,AT5G17820,AT2G48130,AT1G30870	0	7	5	cluster_10(p-value:1.94e-06),cluster_12(p-value:1.85e-17),cluster_132(p-value:5.38e-05),cluster_257(p-value:1.15e-02),cluster_258(p-value:2.56e-01),cluster_47(p-value:4.76e-07),cluster_521(p-value:6.62e-03)	cluster_132	cluster_258,cluster_47,cluster_521		shoot(3),shoot(3),hypocotyl(4),vascular(4),root(6)	shoot(3),shoot(3),hypocotyl(4),vascular(4),root(6)	21	total_roots(1),whole_plants_seedling(1),whole_plant(3),Small_excised_segments_of_primary_root_tissue_corresponding_to_root-hair_elongation(4),pollen(5),root(7)
207_1			14	13	11	AT3G06150,AT5G23080,AT5G49010,AT5G59480,AT1G15660,AT4G02610,AT4G03205,AT1G17560,AT1G53000,AT5G20570,AT1G73940,AT4G38370,AT3G49220,AT1G15200	AT3G49220	0.928571	16	13	cluster_0(p-value:1.88e-28),cluster_1(p-value:1.07e-22),cluster_233(p-value:3.23e-01),cluster_26(p-value:4.25e-01),cluster_290(p-value:6.51e-02),cluster_31(p-value:8.55e-19),cluster_3(p-value:1.37e-18),cluster_50(p-value:4.22e-02),cluster_5(p-value:1.77e-02),cluster_618(p-value:5.86e-03),cluster_669(p-value:3.57e-04),cluster_697(p-value:1.16e-15),cluster_825(p-value:3.62e-06),cluster_8(p-value:2.…	cluster_669	cluster_290,cluster_31,cluster_669		plant(14),seed(14),sepal(14),shoot(14),vascular(14)	shoot(1),shoot(1),stamen(1),stem(1),vascular(1)	19	carpel(1),seedlings(1),globular_embryo(2),flower(3),hypocotyl(3),leafshoot_apex(3),petal(3),petiole(3)
207_2			20	17	12	AT1G48240,AT2G13690,AT4G08685,AT5G42100,AT3G53620,AT5G18670,AT4G29240,AT5G48410,AT4G39120,AT3G56890,AT2G35010,AT1G64650,AT2G45200,AT1G04680,AT4G38510,AT5G23250,AT2G27810,AT4G30996,AT5G01510,AT1G65380	AT5G42100,AT1G04680,AT1G65380	0.85	9	19	cluster_0(p-value:1.37e-62),cluster_1087(p-value:9.28e-04),cluster_1088(p-value:5.90e-03),cluster_1212(p-value:5.08e-02),cluster_1251(p-value:5.08e-02),cluster_1(p-value:7.38e-64),cluster_429(p-value:5.87e-04),cluster_43(p-value:1.50e-01),cluster_6(p-value:1.92e-05)	cluster_43	cluster_1,cluster_43,cluster_429		seed(19),sepal(19),shoot(19),stamen(19),vascular(19)	shoot(3),shoot(3),stamen(3),stem(3),vascular(3)	19	carpel(1),seedlings(1),globular_embryo(2),flower(3),hypocotyl(3),leafshoot_apex(3),petal(3),petiole(3)
207_3	yes		18	17	14	AT4G27690,AT2G39450,AT4G27060,AT2G34520,ATCG00170,AT3G28720,AT4G17190,ATCG00770,AT5G04160,AT5G18780,AT2G26730,AT3G15020,AT1G22450,AT5G41460,AT3G01180,AT5G35730,AT5G49210,AT5G67070	AT5G41460	0.944444	16	17	cluster_0(p-value:2.17e-19),cluster_1120(p-value:9.54e-37),cluster_13(p-value:9.66e-14),cluster_155(p-value:1.21e-02),cluster_15(p-value:5.01e-32),cluster_194(p-value:1.46e-01),cluster_230(p-value:8.98e-01),cluster_2(p-value:4.81e-10),cluster_305(p-value:4.76e-02),cluster_3(p-value:1.08e-22),cluster_455(p-value:9.42e-02),cluster_4(p-value:6.35e-16),cluster_5(p-value:9.51e-09),cluster_6(p-value:1.…	cluster_816	cluster_155,cluster_230,cluster_816		sepal(18),shoot(18),shoot(18),stamen(18),vascular(18)	sepal(1),shoot(1),shoot(1),stamen(1),vascular(1)	19	carpel(1),seedlings(1),globular_embryo(2),flower(3),hypocotyl(3),leafshoot_apex(3),petal(3),petiole(3)
208_1	yes	yes	20	16	8	AT5G13090,AT5G37500,AT1G76550,AT1G76560,AT5G01190,AT1G68600,AT2G32850,AT1G43790,AT3G57420,AT5G59290,AT2G28760,AT5G45970,AT4G34610,AT5G45020,AT2G47500,AT5G15490,AT3G21190,AT3G24450,AT2G35020,AT5G14090	AT5G01190,AT5G59290,AT2G28760,AT5G15490	0.8	15	19	cluster_0(p-value:2.12e-15),cluster_1168(p-value:5.66e-02),cluster_1194(p-value:5.66e-02),cluster_12(p-value:6.91e-06),cluster_154(p-value:5.94e-02),cluster_1(p-value:3.64e-30),cluster_357(p-value:1.58e-05),cluster_3(p-value:6.00e-21),cluster_4(p-value:9.03e-13),cluster_739(p-value:1.19e-01),cluster_740(p-value:1.66e-02),cluster_7(p-value:2.25e-01),cluster_826(p-value:1.22e-01),cluster_891(p-valu…	cluster_739	cluster_739,cluster_740,cluster_357	cluster_740	vascular(19),collective(20),flower(20),hypocotyl(20),inflorescence(20)	inflorescence(4),leaf(4),root(4),stem(4),vascular(4)	12	nodeshoot(1),Small_excised_segments_of_primary_root_tissue_corresponding_to_root-hair_elongation(1),inflorescence_stem_base(2),petiole(2),hypocotyl(3),internodeshoot(3)
209_1		yes	13	10	6	AT2G21290,AT2G36720,AT5G05000,AT1G05070,AT5G01020,AT3G23310,AT3G44100,AT1G20580,AT2G39795,AT5G10810,AT2G01850,AT3G29090,AT2G47640	AT3G44100,AT2G01850,AT3G29090	0.769231	10	12	cluster_1052(p-value:8.98e-10),cluster_1128(p-value:3.17e-01),cluster_1193(p-value:3.17e-01),cluster_176(p-value:2.77e-02),cluster_306(p-value:1.35e-01),cluster_4(p-value:1.11e-10),cluster_60(p-value:1.66e-15),cluster_619(p-value:2.46e-02),cluster_7(p-value:3.34e-04),cluster_908(p-value:2.09e-02)	cluster_4	cluster_4,cluster_306,cluster_908		shoot(13),shoot(13),stamen(13),stem(13),vascular(13)	shoot(3),shoot(3),stamen(3),stem(3),vascular(3)	15	seedlings(1),Guard_Cell_enriched_leaves(2),vascular_leaf_late_rosette(2),whole_plant(2),stamen(3),pollen(5)
211_1	yes		7	1	4	AT5G56540,AT3G10340,AT2G48140,AT1G56320,AT2G23540,AT5G14130,AT1G68850	AT5G56540,AT3G10340,AT2G48140,AT1G56320,AT5G14130,AT1G68850	0.142857	13	6	cluster_1181(p-value:3.74e-03),cluster_1322(p-value:3.74e-03),cluster_157(p-value:2.59e-02),cluster_166(p-value:3.46e-02),cluster_281(p-value:1.46e-01),cluster_29(p-value:8.90e-02),cluster_332(p-value:9.93e-04),cluster_347(p-value:1.52e-02),cluster_468(p-value:3.59e-02),cluster_475(p-value:9.73e-06),cluster_620(p-value:3.61e-02),cluster_827(p-value:5.74e-01),cluster_971(p-value:3.74e-03)	cluster_827	cluster_29,cluster_620,cluster_827	cluster_827	stamen(3),flower(5),plant(6),hypocotyl(7),root(7)	stamen(3),flower(4),plant(5),hypocotyl(6),root(6)	22	early_green_cotyledon(1),lateral_roots(1),the_entire_seedlings(1),walking-stick_seed(1),whole_plant(1),seedlings(2),early_curled_cotyledon(3),hypocotyl(3),root(3),torpedo_embryo(3),whole_plants_seedling(3)
218_1			18	7	6	AT4G15093,AT5G65390,AT4G13660,AT3G21710,AT1G30750,AT3G25930,AT5G40730,AT5G56540,AT4G30170,AT2G36100,AT1G62790,AT3G05890,AT3G01190,AT5G17820,AT2G30210,AT5G53250,AT5G64100,AT2G48130	AT5G65390,AT5G40730,AT5G56540,AT4G30170,AT1G62790,AT3G01190,AT5G17820,AT2G30210,AT5G53250,AT5G64100,AT2G48130	0.388889	9	17	cluster_0(p-value:2.85e-24),cluster_1319(p-value:7.06e-05),cluster_1(p-value:2.41e-95),cluster_202(p-value:2.67e-20),cluster_587(p-value:9.11e-07),cluster_649(p-value:1.36e-01),cluster_6(p-value:1.24e-03),cluster_7(p-value:5.07e-03),cluster_842(p-value:8.88e-03)	cluster_649	cluster_587,cluster_6,cluster_649		inflorescence(9),sepal(9),flower(10),hypocotyl(17),root(18)	sepal(5),vascular(5),flower(6),hypocotyl(10),root(11)	27	total_roots(1),whole_plants_seedling(1),total_tissue(2),whole_plant(2),cotyledon_hypocotyl(4),Small_excised_segments_of_primary_root_tissue_corresponding_to_root-hair_elongation(4),root(13)
219_1			15	14	13	AT3G18050,AT5G66190,AT4G26520,AT1G31330,AT1G74730,AT4G35250,AT1G15980,AT2G39730,AT3G50820,AT2G10940,AT1G16880,AT1G52230,AT1G75690,AT1G08380,AT5G64040	AT3G18050	0.933333	9	14	cluster_0(p-value:4.47e-14),cluster_1279(p-value:4.63e-01),cluster_12(p-value:5.64e-17),cluster_211(p-value:3.35e-17),cluster_27(p-value:5.22e-01),cluster_2(p-value:2.69e-11),cluster_7(p-value:1.69e-15),cluster_817(p-value:2.18e-01),cluster_86(p-value:1.50e-01)	cluster_27	cluster_2,cluster_27,cluster_86		shoot(15),shoot(15),stamen(15),stem(15),vascular(15)	shoot(1),shoot(1),stamen(1),stem(1),vascular(1)	24	pollen(1),seed_germination(4),cell_culture(8),seed(11)
225_1		yes	21	12	9	AT2G36100,AT2G47000,AT5G56540,AT1G05260,AT5G26260,AT4G23690,AT1G77690,AT2G30210,AT4G22212,AT3G11340,AT4G30170,AT5G66390,AT1G15210,AT1G18910,AT4G11290,AT1G29280,AT4G13660,AT2G44790,AT3G22620,AT3G21770,AT3G22600	AT5G56540,AT1G05260,AT2G30210,AT4G30170,AT5G66390,AT4G11290,AT2G44790,AT3G21770,AT3G22600	0.571429	8	20	cluster_261(p-value:2.52e-04),cluster_2(p-value:7.19e-06),cluster_393(p-value:4.59e-21),cluster_44(p-value:2.75e-02),cluster_4(p-value:3.95e-26),cluster_662(p-value:7.79e-21),cluster_7(p-value:1.29e-13),cluster_98(p-value:9.14e-07)	cluster_98	cluster_261,cluster_393,cluster_98	cluster_261	sepal(13),vascular(13),flower(14),hypocotyl(21),root(21)	petal(6),sepal(6),flower(7),hypocotyl(9),root(9)	22	seedlings(1),the_entire_seedlings(1),total_roots(1),total_tissue(1),whole_plants_seedling(1),whole_seedlings(2),cotyledon_hypocotyl(4),Small_excised_segments_of_primary_root_tissue_corresponding_to_root-hair_elongation(4),root(7)
225_2			7	4	1	AT5G65390,AT3G21710,AT5G40730,AT5G53250,AT1G30750,AT1G80240,AT3G05890	AT5G65390,AT5G40730,AT5G53250	0.571429	7	6	cluster_1040(p-value:8.54e-02),cluster_418(p-value:2.74e-09),cluster_4(p-value:3.77e-09),cluster_553(p-value:6.40e-03),cluster_683(p-value:1.32e-02),cluster_684(p-value:3.47e-07),cluster_6(p-value:1.25e-03)	cluster_6	cluster_6,cluster_683,cluster_684		inflorescence(5),plant(5),sepal(5),hypocotyl(6),root(7)	inflorescence(3),leaf(3),plant(3),root(3),sepal(3)	22	seedlings(1),the_entire_seedlings(1),total_roots(1),total_tissue(1),whole_plants_seedling(1),whole_seedlings(2),cotyledon_hypocotyl(4),Small_excised_segments_of_primary_root_tissue_corresponding_to_root-hair_elongation(4),root(7)
225_3			5	1	3	AT4G14130,AT2G37750,AT5G03260,AT1G64640,AT4G30290	AT4G14130,AT5G03260,AT1G64640,AT4G30290	0.2	18	4	cluster_1041(p-value:1.27e-01),cluster_1108(p-value:1.27e-01),cluster_1114(p-value:1.27e-01),cluster_1259(p-value:1.27e-01),cluster_143(p-value:4.07e-04),cluster_248(p-value:2.61e-02),cluster_252(p-value:6.57e-04),cluster_253(p-value:3.49e-01),cluster_271(p-value:5.40e-09),cluster_27(p-value:3.11e-03),cluster_347(p-value:1.78e-03),cluster_474(p-value:3.18e-03),cluster_640(p-value:2.64e-01),cluste…	cluster_6	cluster_685,cluster_958,cluster_991		collective(5),flower(5),hypocotyl(5),root(5),sepal(5)	plant(4),root(4),sepal(4),shoot(4),vascular(4)	22	seedlings(1),the_entire_seedlings(1),total_roots(1),total_tissue(1),whole_plants_seedling(1),whole_seedlings(2),cotyledon_hypocotyl(4),Small_excised_segments_of_primary_root_tissue_corresponding_to_root-hair_elongation(4),root(7)
228_1	yes	yes	19	14	9	AT4G09030,AT1G78550,AT1G52320,AT4G20030,AT1G13090,AT1G49660,AT1G71720,AT2G33310,AT1G68220,AT3G18035,AT5G58090,AT3G22440,AT1G55850,AT1G77130,AT4G15780,AT3G06380,AT5G67130,AT3G45770,AT1G20650	AT4G09030,AT5G58090,AT3G22440,AT1G55850,AT1G77130	0.736842	9	18	cluster_1295(p-value:4.16e-01),cluster_18(p-value:1.46e-34),cluster_1(p-value:5.70e-39),cluster_3(p-value:1.36e-37),cluster_4(p-value:4.91e-16),cluster_5(p-value:2.08e-01),cluster_650(p-value:1.88e-03),cluster_651(p-value:1.11e-09),cluster_931(p-value:2.31e-02)	cluster_4	cluster_18,cluster_4,cluster_650		shoot(19),shoot(19),stamen(19),stem(19),vascular(19)	shoot(5),shoot(5),stamen(5),stem(5),vascular(5)	14	seed(2),vascular_leaf_late_rosette(4),pollen(8)
229_1	yes		16	9	5	AT2G39040,AT3G10660,AT2G17720,AT2G32300,AT2G35610,AT1G16370,AT1G72230,AT5G39320,AT5G24290,AT3G29250,AT2G43040,AT5G15490,AT5G05880,AT5G51060,AT1G52910,AT3G06300	AT2G39040,AT2G17720,AT2G32300,AT1G72230,AT5G39320,AT5G15490,AT3G06300	0.5625	15	15	cluster_1000(p-value:2.68e-01),cluster_1085(p-value:3.11e-01),cluster_1159(p-value:2.58e-03),cluster_1309(p-value:2.58e-03),cluster_155(p-value:1.69e-01),cluster_215(p-value:1.97e-01),cluster_227(p-value:7.67e-03),cluster_271(p-value:1.21e-02),cluster_441(p-value:1.64e-09),cluster_451(p-value:3.86e-19),cluster_502(p-value:1.26e-10),cluster_601(p-value:1.10e-08),cluster_793(p-value:8.87e-02),clust…	cluster_601	cluster_155,cluster_441,cluster_601		shoot(11),carpel(12),flower(13),sepal(13),root(16)	plant(6),seed(6),sepal(6),shoot(6),root(7)	14	total_roots(1),Small_excised_segments_of_primary_root_tissue_corresponding_to_root-hair_elongation(2),whole_seedlings(3),root(4),whole_plant(4)
229_2	yes		11	8	8	AT5G42180,AT3G05490,AT5G47990,AT5G25820,AT1G32100,AT5G65530,AT2G39180,AT1G49240,AT2G25810,AT2G22470,AT2G28670	AT5G42180,AT5G25820,AT2G22470	0.727273	14	10	cluster_1069(p-value:8.83e-02),cluster_1169(p-value:8.83e-02),cluster_1269(p-value:8.83e-02),cluster_1307(p-value:8.83e-02),cluster_278(p-value:4.75e-04),cluster_279(p-value:2.57e-08),cluster_33(p-value:1.84e-01),cluster_503(p-value:3.04e-04),cluster_5(p-value:1.63e-03),cluster_6(p-value:3.09e-06),cluster_788(p-value:2.37e-01),cluster_7(p-value:3.05e-02),cluster_85(p-value:1.51e-01),cluster_8(p-v…	cluster_503	cluster_278,cluster_279,cluster_503	cluster_503	plant(8),stamen(8),hypocotyl(9),sepal(9),root(11)	pollen(2),sepal(2),stamen(2),stem(2),root(3)	14	total_roots(1),Small_excised_segments_of_primary_root_tissue_corresponding_to_root-hair_elongation(2),whole_seedlings(3),root(4),whole_plant(4)
230_1			7	6	5	AT1G27300,AT5G04040,AT5G65530,AT1G77220,AT3G47860,AT3G48580,AT1G69295	AT3G48580	0.857143	9	6	cluster_0(p-value:2.96e-26),cluster_1(p-value:2.78e-25),cluster_20(p-value:4.46e-01),cluster_235(p-value:2.98e-01),cluster_300(p-value:1.19e-02),cluster_3(p-value:6.59e-14),cluster_4(p-value:1.61e-12),cluster_59(p-value:1.97e-01),cluster_66(p-value:2.91e-01)	cluster_59	cluster_300,cluster_59,cluster_66		stamen(6),carpel(7),flower(7),pedicel(7),plant(7)	carpel(1),flower(1),pedicel(1),plant(1)	22	early_curled_cotyledon(1),early_green_cotyledon(1),Tumour(1),root(2),vascular_leaf_rosette(2),flower(6),seed(9)
230_2	yes		5	4	3	AT4G02280,AT1G68140,AT1G72680,AT5G04540,AT3G14070	AT1G72680	0.8	13	4	cluster_1077(p-value:7.18e-01),cluster_126(p-value:2.30e-02),cluster_190(p-value:3.45e-01),cluster_1(p-value:7.13e-14),cluster_211(p-value:1.01e-05),cluster_30(p-value:6.38e-07),cluster_381(p-value:7.12e-01),cluster_3(p-value:3.30e-12),cluster_4(p-value:3.41e-12),cluster_602(p-value:4.34e-03),cluster_621(p-value:1.20e-13),cluster_698(p-value:6.98e-02),cluster_699(p-value:1.69e-07)	cluster_4	cluster_4,cluster_602,cluster_621		flower(5),pollen(5),root(5),stem(5),vascular(5)	shoot(1),shoot(1),stamen(1),stem(1),vascular(1)	22	early_curled_cotyledon(1),early_green_cotyledon(1),Tumour(1),root(2),vascular_leaf_rosette(2),flower(6),seed(9)
231_1			37	34	24	AT5G60360,AT2G45180,AT3G28040,AT3G55800,AT5G10560,AT3G10260,AT2G24270,AT4G33950,AT1G52220,AT4G04640,AT1G28400,AT4G38970,AT1G28290,AT5G53880,AT3G21055,AT1G09200,AT4G01850,AT2G26500,AT2G06520,AT1G44800,AT5G64330,AT5G09660,AT1G69530,AT2G26910,AT2G06850,AT3G61820,AT4G25910,AT1G72810,AT5G12250,AT3G15770,AT2G29180,AT4G15560,AT4G03210,AT1G66180,AT5G51560,AT5G08050,AT3G26570	AT1G69530,AT2G06850,AT4G03210	0.918919	9	36	cluster_0(p-value:4.55e-74),cluster_116(p-value:3.77e-13),cluster_1(p-value:1.72e-41),cluster_280(p-value:1.02e-08),cluster_362(p-value:1.14e-01),cluster_366(p-value:7.87e-03),cluster_68(p-value:7.52e-23),cluster_707(p-value:6.55e-02),cluster_9(p-value:1.76e-32)	cluster_707	cluster_362,cluster_280,cluster_707		seed(37),sepal(37),shoot(37),shoot(37),vascular(37)	shoot(3),shoot(3),stamen(3),stem(3),vascular(3)	14	fully_expanded_leaves(1),seed_germination(3),seed(4),pollen(6)
236_1		yes	6	5	2	AT5G14340,AT4G14130,AT1G78090,AT1G04040,AT3G07900,AT5G19260	AT4G14130	0.833333	8	5	cluster_0(p-value:5.88e-59),cluster_109(p-value:1.21e-04),cluster_1249(p-value:2.83e-03),cluster_2(p-value:1.02e-03),cluster_321(p-value:3.28e-01),cluster_420(p-value:1.40e-11),cluster_74(p-value:3.57e-03),cluster_83(p-value:3.10e-17)	cluster_74	cluster_420,cluster_74,cluster_83		vascular(3),collective(4),flower(4),inflorescence(4),root(6)	shoot(1),shoot(1),stamen(1),stem(1),vascular(1)	15	pollen(1),total_roots(1),whole_seedlings(2),seedlings(3),root(4),Small_excised_segments_of_primary_root_tissue_corresponding_to_root-hair_elongation(4)
238_1			24	23	12	AT3G27060,AT5G16130,AT1G54610,AT1G17040,AT3G20390,AT1G24360,AT1G76540,AT4G32830,AT1G27400,AT2G21590,AT1G48230,AT1G17560,AT2G05790,AT4G39170,AT2G27040,AT2G28950,AT5G15610,AT1G54370,AT4G26870,AT3G13570,AT1G19525,AT5G52650,AT5G62580,AT4G23800	AT2G28950	0.958333	12	22	cluster_0(p-value:1.33e-55),cluster_1152(p-value:1.22e-01),cluster_1(p-value:2.46e-35),cluster_24(p-value:7.03e-26),cluster_333(p-value:1.28e-01),cluster_358(p-value:2.01e-29),cluster_48(p-value:1.31e-10),cluster_566(p-value:1.53e-09),cluster_5(p-value:4.82e-02),cluster_68(p-value:9.25e-23),cluster_932(p-value:1.01e-03),cluster_9(p-value:2.91e-16)	cluster_9	cluster_566,cluster_9,cluster_932	cluster_9	plant(23),root(23),sepal(23),stamen(23),vascular(23)	shoot(1),shoot(1),stamen(1),stem(1),vascular(1)	24	carpel(1),inflorescence(1),ms1ttg-old_flower(1),Old_Flower_Buds(1),inflorescence_stem_tip(2),shoot_apex_rosette_stage(2),globular_embryo(3),flower(13)
238_2		yes	19	18	6	AT1G77580,AT3G07590,AT1G22780,AT3G07410,AT1G69700,AT5G65930,AT2G26730,AT1G72550,AT1G73940,AT1G50110,AT5G61000,AT3G26744,AT2G17760,AT5G41600,AT4G20430,AT5G49010,AT1G08360,AT3G15970,AT4G30800	AT2G17760	0.947368	11	18	cluster_1202(p-value:6.25e-02),cluster_1(p-value:4.91e-71),cluster_220(p-value:3.17e-06),cluster_246(p-value:2.75e-02),cluster_2(p-value:8.22e-29),cluster_354(p-value:2.08e-01),cluster_53(p-value:8.75e-18),cluster_5(p-value:4.28e-06),cluster_7(p-value:2.48e-05),cluster_850(p-value:5.06e-04),cluster_884(p-value:1.69e-25)	cluster_53	cluster_1,cluster_354,cluster_53		seed(19),sepal(19),shoot(19),shoot(19),vascular(19)	shoot(1),shoot(1),stamen(1),stem(1),vascular(1)	24	carpel(1),inflorescence(1),ms1ttg-old_flower(1),Old_Flower_Buds(1),inflorescence_stem_tip(2),shoot_apex_rosette_stage(2),globular_embryo(3),flower(13)
244_1	yes	yes	93	70	44	AT3G20190,AT3G43120,AT1G29140,AT1G67290,AT3G52600,AT5G15110,AT2G13350,AT2G22180,AT4G25780,AT1G75870,AT1G03050,AT1G70540,AT2G36020,AT3G05610,AT3G09530,AT3G03430,AT4G28280,AT3G18220,AT2G43230,AT4G15980,AT1G47280,AT1G55850,AT2G47050,AT2G45800,AT2G02720,AT3G25165,AT5G58050,AT4G04930,AT3G19020,AT3G05930,AT4G30140,AT2G07180,AT5G18910,AT5G01610,AT2G16730,AT3G20580,AT2G24450,AT5G54780,AT2G31500,AT5G54095…	AT5G15110,AT3G05610,AT4G28280,AT4G15980,AT1G55850,AT2G02720,AT5G58050,AT2G16730,AT3G20580,AT2G24450,AT5G64790,AT2G26450,AT3G01700,AT3G43860,AT5G27870,AT2G33100,AT3G17060,AT5G58170,AT2G23900,AT4G07960,AT2G20700,AT3G62170,AT3G57690	0.752688	13	92	cluster_0(p-value:1.48e-96),cluster_1109(p-value:6.27e-02),cluster_1195(p-value:9.03e-05),cluster_1(p-value:4.92e-64),cluster_2(p-value:4.20e-30),cluster_3(p-value:8.95e-81),cluster_4(p-value:2.14e-48),cluster_52(p-value:1.97e-02),cluster_57(p-value:8.70e-09),cluster_588(p-value:1.11e-20),cluster_64(p-value:1.32e-01),cluster_721(p-value:1.39e-16),cluster_997(p-value:9.63e-02)	cluster_64	cluster_3,cluster_57,cluster_64	cluster_64	petal(92),pollen(92),flower(93),pollen(93),sepal(93)	collective(23),flower(23),petal(23),pollen(23),sepal(23)	22	flower_stamen(3),globular_embryo(3),stamen(3),flower(6),pollen(7)
248_1			25	15	9	AT4G13660,AT5G17820,AT5G64100,AT3G22600,AT5G66390,AT4G23690,AT2G36100,AT3G44320,AT5G03300,AT3G25930,AT4G29480,AT3G20370,AT2G30210,AT5G56540,AT1G02900,AT3G27190,AT1G30750,AT1G30870,AT4G15093,AT5G40730,AT1G05260,AT5G38030,AT4G19030,AT1G62790,AT3G13650	AT5G17820,AT5G64100,AT3G22600,AT5G66390,AT2G30210,AT5G56540,AT1G30870,AT5G40730,AT1G05260,AT1G62790	0.6	14	24	cluster_1001(p-value:6.85e-07),cluster_1207(p-value:4.26e-08),cluster_1304(p-value:9.77e-04),cluster_171(p-value:1.82e-01),cluster_1(p-value:1.97e-102),cluster_2(p-value:2.98e-34),cluster_3(p-value:1.37e-13),cluster_419(p-value:1.79e-01),cluster_528(p-value:8.98e-13),cluster_622(p-value:1.79e-08),cluster_774(p-value:1.29e-05),cluster_775(p-value:6.15e-02),cluster_7(p-value:1.68e-11),cluster_909(p…	cluster_1001	cluster_171,cluster_622,cluster_775		sepal(14),flower(16),vascular(16),hypocotyl(23),root(25)	stamen(5),vascular(5),flower(6),hypocotyl(8),root(10)	19	total_roots(1),total_tissue(1),whole_plants_seedling(1),whole_seedlings(1),Small_excised_segments_of_primary_root_tissue_corresponding_to_root-hair_elongation(4),root(11)
249_1		yes	6	5	2	AT5G07560,AT5G22430,AT5G20240,AT1G75930,AT2G42530,AT5G07530	AT5G22430	0.833333	13	5	cluster_1078(p-value:1.46e-01),cluster_1153(p-value:1.46e-01),cluster_1205(p-value:1.46e-01),cluster_1245(p-value:1.46e-01),cluster_1(p-value:1.57e-20),cluster_20(p-value:6.25e-01),cluster_240(p-value:2.90e-02),cluster_2(p-value:2.15e-20),cluster_301(p-value:1.34e-06),cluster_40(p-value:2.77e-01),cluster_456(p-value:3.60e-01),cluster_75(p-value:3.29e-02),cluster_80(p-value:9.85e-06)	cluster_80	cluster_40,cluster_456,cluster_80		stamen(4),collective(6),flower(6),petal(6),sepal(6)	seed(1),sepal(1),shoot(1),stamen(1),vascular(1)	19	Young_Flower_Buds(1),inflorescence_stem_tip(3),stamen(3),inflorescence(4),flower(8)
251_1			5	1	2	AT4G20110,AT5G10430,AT2G37130,AT2G32990,AT3G52370	AT5G10430,AT2G37130,AT2G32990,AT3G52370	0.2	8	5	cluster_0(p-value:1.23e-19),cluster_10(p-value:2.94e-02),cluster_164(p-value:4.20e-09),cluster_250(p-value:6.74e-02),cluster_293(p-value:1.48e-01),cluster_2(p-value:1.24e-09),cluster_874(p-value:6.75e-02),cluster_875(p-value:1.31e-04)	cluster_2	cluster_874,cluster_875,cluster_164		inflorescence(5),leaf(5),root(5),sepal(5),vascular(5)	leaf(4),plant(4),root(4),sepal(4),vascular(4)	18	axillary_buds(1),shoot(1),total_roots(1),Young_Flower_Buds(1),seed(4),pollen(5),root(5)
254_1			11	6	4	AT3G05490,AT5G05500,AT3G49960,AT4G40090,AT4G25790,AT4G30320,AT1G12560,AT2G44110,AT3G10710,AT5G04960,AT5G35190	AT3G49960,AT4G40090,AT1G12560,AT3G10710,AT5G04960	0.545455	13	10	cluster_1080(p-value:1.32e-01),cluster_1233(p-value:1.32e-01),cluster_135(p-value:6.15e-12),cluster_15(p-value:1.48e-26),cluster_281(p-value:1.24e-13),cluster_345(p-value:3.28e-01),cluster_481(p-value:4.70e-02),cluster_487(p-value:2.38e-05),cluster_56(p-value:1.69e-03),cluster_623(p-value:9.48e-02),cluster_686(p-value:1.29e-04),cluster_700(p-value:5.79e-05),cluster_85(p-value:3.38e-03)	cluster_56	cluster_481,cluster_623,cluster_686	cluster_56	shoot(2),flower(3),root(8),trichoblast(8),root(9)	shoot(1),flower(2),root(3),root(5),trichoblast(5)	19	total_roots(1),whole_plant(2),Small_excised_segments_of_primary_root_tissue_corresponding_to_root-hair_elongation(3),root(4),seedlings(4),whole_seedlings(5)
261_1	yes	yes	22	8	17	AT3G10340,AT5G12870,AT2G37090,AT1G19300,AT4G18780,AT5G17420,AT5G44030,AT2G38080,AT1G75280,AT5G03760,AT3G59845,AT5G03170,AT1G22480,AT5G60020,AT3G16920,AT1G72230,AT1G72990,AT2G04850,AT5G42180,AT3G08490,AT3G45160,AT4G27435	AT3G10340,AT2G37090,AT1G19300,AT4G18780,AT5G17420,AT5G44030,AT2G38080,AT5G03760,AT5G03170,AT1G22480,AT5G60020,AT1G72230,AT1G72990,AT5G42180	0.363636	11	21	cluster_0(p-value:3.48e-18),cluster_1149(p-value:2.27e-01),cluster_1313(p-value:2.27e-01),cluster_149(p-value:8.30e-02),cluster_177(p-value:6.53e-03),cluster_1(p-value:1.58e-46),cluster_322(p-value:4.87e-01),cluster_470(p-value:2.68e-04),cluster_537(p-value:3.29e-17),cluster_652(p-value:9.46e-04),cluster_9(p-value:1.79e-14)	cluster_537	cluster_177,cluster_537,cluster_652	cluster_537	petal(19),root(19),sepal(19),flower(22),inflorescence(22)	plant(13),root(13),sepal(13),flower(14),inflorescence(14)	18	nodeshoot(1),Tumour(1),inflorescence_stem_tip(2),Guard_Cell_enriched_leaves(3),internodeshoot(3),inflorescence_stem_base(4),stem(4)
265_1	yes		30	25	16	AT5G60920,AT3G57420,AT3G04340,AT2G01890,AT3G04010,AT4G03260,AT1G31335,AT1G78310,AT4G28085,AT1G09250,AT5G05750,AT4G21350,AT2G31090,AT1G14290,AT3G44190,AT4G14350,AT1G09970,AT1G71040,AT5G65620,AT2G38750,AT1G22335,AT1G05810,AT3G29090,AT3G54220,AT3G54620,AT1G31550,AT1G24170,AT1G63770,AT5G53590,AT1G78995	AT5G60920,AT3G04010,AT4G28085,AT3G29090,AT1G24170	0.833333	9	29	cluster_0(p-value:1.65e-79),cluster_1020(p-value:5.10e-13),cluster_125(p-value:6.67e-29),cluster_185(p-value:1.42e-01),cluster_1(p-value:2.64e-87),cluster_242(p-value:1.69e-01),cluster_297(p-value:2.73e-04),cluster_420(p-value:7.62e-03),cluster_952(p-value:2.18e-24)	cluster_0	cluster_297,cluster_420,cluster_0	cluster_297	flower(28),inflorescence(28),sepal(28),stamen(28),vascular(28)	root(5),sepal(5),stamen(5),stem(5),vascular(5)	12	total_roots(1),seedlings(2),cotyledon_hypocotyl(4),root(5)
265_2	yes		44	41	24	AT4G24120,AT4G31470,AT3G21760,AT1G61667,AT1G29330,AT1G30440,AT3G06510,AT3G56930,AT5G26740,AT2G34090,AT5G62580,AT4G32710,AT3G02880,AT3G13320,AT5G22460,AT5G03700,AT3G55950,AT5G39210,AT3G10960,AT5G60300,AT1G32120,AT1G14410,AT5G08080,AT1G15290,AT2G45560,AT3G62290,AT3G56000,AT1G66980,AT2G39350,AT2G15570,AT5G07100,AT1G09460,AT5G18520,AT4G32410,AT1G17340,AT3G54030,AT1G20900,AT2G27830,AT1G67060,AT3G03220…	AT3G56000,AT4G32410,AT3G03220	0.931818	11	43	cluster_0(p-value:2.75e-47),cluster_1208(p-value:2.89e-01),cluster_1210(p-value:9.31e-02),cluster_1280(p-value:1.77e-01),cluster_1(p-value:7.12e-26),cluster_21(p-value:5.72e-09),cluster_378(p-value:1.42e-33),cluster_3(p-value:2.96e-84),cluster_497(p-value:6.31e-01),cluster_4(p-value:7.97e-51),cluster_522(p-value:1.40e-10)	cluster_522	cluster_1208,cluster_3,cluster_522		stamen(39),sepal(41),vascular(41),collective(42),stem(42)	leaf(3),petiole(3),root(3),stem(3),vascular(3)	12	total_roots(1),seedlings(2),cotyledon_hypocotyl(4),root(5)
265_4	yes		22	20	9	AT3G28200,AT3G55640,AT5G06570,AT1G72190,AT5G05880,AT3G05490,AT1G18270,AT5G08400,AT2G41110,AT3G51780,AT2G28570,AT5G66920,AT3G18270,AT2G41950,AT2G46490,AT3G16690,AT1G08320,AT4G23470,AT5G02000,AT3G02350,AT3G26760,AT1G56310	AT3G28200,AT3G02350	0.909091	9	21	cluster_12(p-value:2.16e-10),cluster_1(p-value:4.35e-26),cluster_202(p-value:2.18e-13),cluster_24(p-value:2.27e-29),cluster_268(p-value:1.31e-02),cluster_302(p-value:5.92e-08),cluster_58(p-value:4.47e-11),cluster_6(p-value:9.18e-19),cluster_862(p-value:3.53e-24)	cluster_58	cluster_302,cluster_268,cluster_58		stem(18),collective(19),hypocotyl(19),flower(20),root(22)	shoot(2),shoot(2),stamen(2),stem(2),vascular(2)	12	total_roots(1),seedlings(2),cotyledon_hypocotyl(4),root(5)
265_5		yes	12	11	7	AT5G10750,AT2G22470,AT1G30760,AT4G40060,AT5G47200,AT2G36310,AT1G14210,AT1G67910,AT3G58690,AT4G03110,AT4G05460,AT2G01670	AT2G22470	0.916667	9	11	cluster_0(p-value:5.37e-56),cluster_1042(p-value:4.06e-19),cluster_1102(p-value:6.83e-02),cluster_2(p-value:2.01e-12),cluster_307(p-value:2.12e-02),cluster_545(p-value:1.09e-05),cluster_567(p-value:2.77e-08),cluster_872(p-value:1.75e-03),cluster_87(p-value:3.09e-02)	cluster_567	cluster_545,cluster_567,cluster_87		sepal(11),stamen(11),stem(11),vascular(11),root(12)	root(1),sepal(1),stamen(1),stem(1),vascular(1)	12	total_roots(1),seedlings(2),cotyledon_hypocotyl(4),root(5)
271_1	yes	yes	9	7	7	AT3G59010,AT5G03530,AT1G12780,AT1G50010,AT3G16770,AT5G15410,AT3G48185,AT3G01340,AT1G77260	AT3G59010,AT1G12780	0.777778	13	8	cluster_0(p-value:5.17e-16),cluster_10(p-value:2.86e-03),cluster_112(p-value:5.09e-02),cluster_1134(p-value:4.40e-01),cluster_178(p-value:6.75e-01),cluster_179(p-value:1.30e-01),cluster_282(p-value:1.83e-09),cluster_291(p-value:1.52e-03),cluster_2(p-value:1.11e-06),cluster_424(p-value:6.72e-02),cluster_445(p-value:9.62e-04),cluster_4(p-value:3.16e-19),cluster_577(p-value:2.39e-02)	cluster_179	cluster_179,cluster_291,cluster_445		sepal(9),shoot(9),shoot(9),stem(9),vascular(9)	shoot(2),shoot(2),stamen(2),stem(2),vascular(2)	13	Guard_Cell_enriched_leaves(1),nodeshoot(1),triangle_embryo(1),heart_embryo(2),stem(2),torpedo_embryo(2),cotyledon_hypocotyl(4)
275_1			9	0	3	AT1G30870,AT4G11290,AT4G26010,AT4G25820,AT3G54590,AT5G53250,AT1G05260,AT5G17820,AT2G48130	AT1G30870,AT4G11290,AT4G26010,AT4G25820,AT3G54590,AT5G53250,AT1G05260,AT5G17820,AT2G48130	0	17	8	cluster_0(p-value:1.35e-13),cluster_10(p-value:5.47e-05),cluster_178(p-value:2.79e-03),cluster_186(p-value:3.14e-12),cluster_1(p-value:1.13e-06),cluster_232(p-value:1.32e-01),cluster_265(p-value:5.12e-01),cluster_26(p-value:1.95e-06),cluster_2(p-value:1.01e-03),cluster_30(p-value:5.06e-12),cluster_457(p-value:6.95e-10),cluster_477(p-value:1.75e-02),cluster_529(p-value:8.00e-05),cluster_672(p-valu…	cluster_26	cluster_265,cluster_26,cluster_457		vascular(3),sepal(4),flower(5),hypocotyl(5),root(9)	vascular(3),sepal(4),flower(5),hypocotyl(5),root(9)	33	total_roots(1),the_entire_seedlings(2),total_tissue(2),whole_plants_seedling(3),Small_excised_segments_of_primary_root_tissue_corresponding_to_root-hair_elongation(4),whole_plant(4),root(5),seedlings(6),whole_seedlings(6)
278_1	yes		6	5	3	AT3G15880,AT1G35190,AT3G61960,AT1G12780,AT1G71960,AT1G11860	AT1G12780	0.833333	9	5	cluster_129(p-value:1.22e-01),cluster_217(p-value:2.76e-03),cluster_227(p-value:1.41e-05),cluster_27(p-value:4.74e-06),cluster_3(p-value:7.60e-29),cluster_491(p-value:1.73e-07),cluster_663(p-value:5.77e-09),cluster_796(p-value:1.22e-01),cluster_889(p-value:1.99e-04)	cluster_3	cluster_3,cluster_491,cluster_889		root(6),sepal(6),stamen(6),stem(6),vascular(6)	shoot(1),shoot(1),stamen(1),stem(1),vascular(1)	14	early_green_cotyledon(1),stem(1),early_curled_cotyledon(3),inflorescence_stem_base(3),stamen(3),torpedo_embryo(3)
279_1	yes	yes	46	34	19	AT2G41970,AT1G05810,AT2G45890,AT5G16590,AT5G35190,AT5G42180,AT3G01730,AT3G20460,AT2G05920,AT5G05820,AT4G34580,AT4G30320,AT4G25220,AT2G01540,AT4G14130,AT5G15490,AT3G10660,AT3G51460,AT5G05500,AT5G59090,AT1G48930,AT3G60330,AT2G24260,AT1G11670,AT5G04960,AT5G14030,AT1G47740,AT3G10710,AT1G49240,AT5G57530,AT2G17720,AT5G49270,AT4G38510,AT2G44110,AT1G12560,AT2G43040,AT2G39040,AT5G51060,AT3G49960,AT5G07110…	AT5G42180,AT4G14130,AT5G15490,AT1G48930,AT5G04960,AT3G10710,AT5G57530,AT2G17720,AT5G49270,AT1G12560,AT2G39040,AT3G49960	0.73913	9	45	cluster_0(p-value:1.47e-73),cluster_124(p-value:3.51e-02),cluster_1301(p-value:8.73e-05),cluster_37(p-value:8.54e-26),cluster_383(p-value:2.20e-49),cluster_49(p-value:3.38e-59),cluster_7(p-value:3.77e-13),cluster_99(p-value:3.94e-40),cluster_9(p-value:9.73e-29)	cluster_99	cluster_37,cluster_383,cluster_99	cluster_99	petal(26),pollen(28),sepal(28),flower(32),root(44)	sepal(5),flower(7),root(7),trichoblast(8),root(10)	13	total_roots(1),seedlings(2),Small_excised_segments_of_primary_root_tissue_corresponding_to_root-hair_elongation(2),whole_plant(2),whole_seedlings(2),root(4)
279_2	yes		16	10	5	AT5G05880,AT4G01700,AT1G65610,AT4G22310,AT2G39900,AT2G41110,AT5G58010,AT4G25870,AT5G65020,AT3G43960,AT3G06300,AT1G52910,AT2G22470,AT3G56930,AT2G20370,AT5G39320	AT1G65610,AT3G43960,AT3G06300,AT2G22470,AT2G20370,AT5G39320	0.625	15	15	cluster_0(p-value:1.49e-44),cluster_163(p-value:2.42e-01),cluster_167(p-value:9.63e-21),cluster_1(p-value:1.37e-26),cluster_34(p-value:3.45e-09),cluster_394(p-value:9.11e-03),cluster_44(p-value:2.62e-02),cluster_4(p-value:2.73e-18),cluster_538(p-value:1.90e-15),cluster_6(p-value:1.39e-03),cluster_73(p-value:8.54e-02),cluster_831(p-value:7.79e-21),cluster_851(p-value:9.03e-03),cluster_910(p-value:…	cluster_73	cluster_910,cluster_73,cluster_992		hypocotyl(13),sepal(14),stamen(14),vascular(14),root(15)	stem(5),root(6),sepal(6),stamen(6),vascular(6)	13	total_roots(1),seedlings(2),Small_excised_segments_of_primary_root_tissue_corresponding_to_root-hair_elongation(2),whole_plant(2),whole_seedlings(2),root(4)
286_1	yes		30	26	14	AT3G24450,AT1G01070,AT3G51460,AT4G35630,AT4G29180,AT3G15357,AT5G17610,AT3G06300,AT2G45890,AT1G55530,AT5G41060,AT3G55640,AT3G24240,AT5G42180,AT1G23410,AT3G01470,AT5G65530,AT3G05490,AT5G20550,AT3G49100,AT5G58010,AT2G43040,AT1G24170,AT5G16050,AT3G10660,AT1G44170,AT5G20400,AT2G17720,AT5G04740,AT1G11670	AT3G06300,AT5G42180,AT1G24170,AT2G17720	0.866667	12	29	cluster_0(p-value:6.72e-22),cluster_1081(p-value:1.28e-16),cluster_13(p-value:1.79e-13),cluster_199(p-value:1.85e-07),cluster_1(p-value:1.23e-56),cluster_2(p-value:5.56e-12),cluster_373(p-value:4.89e-01),cluster_3(p-value:2.66e-48),cluster_4(p-value:1.76e-23),cluster_5(p-value:1.26e-02),cluster_741(p-value:4.98e-25),cluster_808(p-value:2.23e-47)	cluster_373	cluster_741,cluster_1081,cluster_373		shoot(21),vascular(22),hypocotyl(23),flower(24),root(28)	petal(4),plant(4),pollen(4),root(4),sepal(4)	11	seedlings(1),total_roots(1),whole_plant(2),whole_seedlings(2),root(5)
286_2	yes		53	44	28	AT2G38480,AT4G26790,AT5G14030,AT2G01720,AT1G12040,AT1G16350,AT1G29150,AT5G37010,AT3G25540,AT2G22470,AT5G05500,AT4G14230,AT3G11520,AT5G53400,AT2G21160,AT1G64650,AT3G52370,AT5G62420,AT1G12110,AT1G48230,AT2G39900,AT2G43640,AT5G10980,AT5G03555,AT5G39320,AT5G15490,AT1G04340,AT4G30410,AT1G48930,AT3G03220,AT5G27490,AT5G16590,AT3G60330,AT1G72730,AT4G00680,AT4G30320,AT4G35620,AT1G08500,AT3G03020,AT5G05880…	AT2G22470,AT3G52370,AT5G39320,AT5G15490,AT1G48930,AT3G03220,AT1G08500,AT3G49960,AT2G39040	0.830189	13	52	cluster_0(p-value:1.41e-72),cluster_10(p-value:2.18e-12),cluster_1282(p-value:4.05e-01),cluster_12(p-value:3.81e-22),cluster_191(p-value:4.55e-35),cluster_229(p-value:3.72e-02),cluster_2(p-value:1.40e-35),cluster_624(p-value:1.27e-01),cluster_761(p-value:2.22e-58),cluster_7(p-value:8.81e-20),cluster_852(p-value:6.04e-05),cluster_876(p-value:1.11e-01),cluster_8(p-value:1.82e-22)	cluster_761	cluster_191,cluster_229,cluster_761		hypocotyl(42),petal(42),vascular(42),flower(43),root(52)	pollen(6),sepal(6),stamen(6),vascular(6),root(8)	11	seedlings(1),total_roots(1),whole_plant(2),whole_seedlings(2),root(5)
286_3			34	30	17	AT1G25260,AT5G37790,AT3G16750,AT3G47800,AT2G42570,AT1G28580,AT5G01610,AT3G20460,AT2G44110,AT2G26430,AT5G53090,AT1G32100,AT1G65310,AT1G33700,AT1G08320,AT5G51060,AT3G10710,AT2G34500,AT1G61667,AT4G16260,AT3G26330,AT4G25220,AT1G08350,AT5G65020,AT1G77750,AT2G26730,AT3G52110,AT5G49270,AT5G19800,AT4G25890,AT3G07900,AT2G23560,AT3G07110,AT5G62580	AT1G65310,AT3G10710,AT4G16260,AT5G49270	0.882353	9	33	cluster_0(p-value:1.03e-51),cluster_1170(p-value:7.57e-02),cluster_1240(p-value:2.93e-01),cluster_15(p-value:1.54e-11),cluster_172(p-value:2.95e-13),cluster_279(p-value:2.31e-06),cluster_2(p-value:1.40e-33),cluster_3(p-value:8.86e-42),cluster_7(p-value:1.26e-11)	cluster_172	cluster_3,cluster_172,cluster_279		vascular(26),sepal(27),flower(28),collective(29),root(32)	stem(2),trichoblast(2),collective(3),root(3),vascular(3)	11	seedlings(1),total_roots(1),whole_plant(2),whole_seedlings(2),root(5)
286_4			7	5	3	AT1G27400,AT1G05210,AT2G26760,AT1G62770,AT5G13870,AT2G27840,AT1G12560	AT5G13870,AT1G12560	0.714286	10	6	cluster_0(p-value:1.81e-25),cluster_1177(p-value:1.30e-02),cluster_2(p-value:8.11e-19),cluster_492(p-value:6.50e-11),cluster_494(p-value:3.94e-01),cluster_4(p-value:1.81e-22),cluster_798(p-value:1.47e-01),cluster_867(p-value:5.31e-04),cluster_8(p-value:4.09e-11),cluster_945(p-value:2.62e-01)	cluster_8	cluster_8,cluster_867,cluster_945		seed(6),sepal(6),shoot(6),vascular(6),root(7)	shoot(1),stem(1),trichoblast(1),vascular(1),root(2)	11	seedlings(1),total_roots(1),whole_plant(2),whole_seedlings(2),root(5)
286_5	yes	yes	19	16	9	AT1G59850,AT1G67730,AT1G49240,AT5G63150,AT4G23070,AT5G43170,AT3G52940,AT2G27960,AT1G15950,AT5G49460,AT5G63400,AT1G12000,AT5G04960,AT1G73340,AT4G02580,AT3G21230,AT1G52910,AT5G07290,AT2G33040	AT1G15950,AT5G04960,AT3G21230	0.842105	10	18	cluster_0(p-value:1.13e-21),cluster_1021(p-value:8.84e-02),cluster_1082(p-value:3.99e-01),cluster_1(p-value:1.80e-49),cluster_38(p-value:7.36e-09),cluster_559(p-value:2.32e-01),cluster_5(p-value:2.37e-01),cluster_625(p-value:3.74e-01),cluster_742(p-value:1.52e-04),cluster_828(p-value:1.65e-03)	cluster_828	cluster_625,cluster_742,cluster_828		sepal(15),stamen(15),vascular(15),flower(16),root(18)	stamen(2),stem(2),vascular(2),flower(3),root(3)	11	seedlings(1),total_roots(1),whole_plant(2),whole_seedlings(2),root(5)
293_1			7	0	2	AT5G48900,AT4G24780,AT2G06850,AT4G33220,AT1G55260,AT2G14890,AT3G13750	AT5G48900,AT4G24780,AT2G06850,AT4G33220,AT1G55260,AT2G14890,AT3G13750	0	10	7	cluster_1110(p-value:3.70e-02),cluster_121(p-value:3.30e-03),cluster_142(p-value:5.46e-06),cluster_148(p-value:6.93e-06),cluster_15(p-value:4.65e-05),cluster_246(p-value:1.16e-04),cluster_504(p-value:8.15e-01),cluster_653(p-value:5.17e-01),cluster_953(p-value:3.70e-02),cluster_9(p-value:3.96e-25)	cluster_246	cluster_653,cluster_9,cluster_246	cluster_9	shoot(7),shoot(7),stamen(7),stem(7),vascular(7)	shoot(7),shoot(7),stamen(7),stem(7),vascular(7)	18	shoot(1),vascular_leaf_late_rosette(1),whole_plant(1),root(2),seed(6),pollen(7)
294_1	yes		9	4	4	AT3G53260,AT1G15950,AT3G28450,AT2G21620,AT5G15730,AT1G51680,AT4G26940,AT2G16700,AT4G34230	AT3G53260,AT1G15950,AT1G51680,AT4G26940,AT4G34230	0.444444	12	8	cluster_11(p-value:6.64e-06),cluster_14(p-value:3.18e-06),cluster_15(p-value:1.14e-01),cluster_176(p-value:2.98e-02),cluster_185(p-value:5.42e-05),cluster_224(p-value:5.82e-06),cluster_2(p-value:4.68e-13),cluster_448(p-value:2.41e-01),cluster_554(p-value:4.61e-05),cluster_56(p-value:3.43e-10),cluster_713(p-value:2.61e-09),cluster_85(p-value:1.91e-06)	cluster_713	cluster_224,cluster_554,cluster_713	cluster_713	shoot(9),shoot(9),stamen(9),stem(9),vascular(9)	shoot(5),shoot(5),stamen(5),stem(5),vascular(5)	23	axillary_buds(1),internodeshoot(1),ms1ttg-young_flower(1),flower(2),inflorescence(2),root(2),shoot(2),Whole_leaf_Age(3),vascular_leaf_late_rosette(4),pollen(5)
295_1			39	20	10	AT3G26110,AT5G07430,AT5G39880,AT3G57690,AT1G14420,AT2G02140,AT1G10770,AT2G20700,AT3G62170,AT5G15110,AT3G20220,AT5G61720,AT3G13390,AT2G16730,AT3G28830,AT5G45880,AT3G20865,AT5G04180,AT4G02250,AT3G28790,AT1G29140,AT3G07820,AT3G01700,AT3G13400,AT4G24640,AT5G47000,AT5G48140,AT3G01270,AT5G14380,AT1G28270,AT2G47050,AT4G35010,AT1G55570,AT1G02790,AT1G24520,AT5G40730,AT3G62230,AT3G28750,AT1G55560	AT3G26110,AT5G07430,AT3G57690,AT1G14420,AT2G20700,AT3G62170,AT5G15110,AT2G16730,AT3G20865,AT3G07820,AT3G01700,AT5G47000,AT5G48140,AT3G01270,AT5G14380,AT4G35010,AT1G02790,AT1G24520,AT5G40730	0.512821	12	39	cluster_0(p-value:3.23e-54),cluster_1039(p-value:6.64e-10),cluster_1175(p-value:8.96e-05),cluster_1(p-value:3.40e-66),cluster_221(p-value:8.24e-26),cluster_275(p-value:3.98e-06),cluster_2(p-value:1.67e-06),cluster_352(p-value:7.16e-01),cluster_49(p-value:2.07e-14),cluster_5(p-value:3.65e-04),cluster_68(p-value:2.17e-22),cluster_80(p-value:1.27e-18)	cluster_80	cluster_352,cluster_221,cluster_80		plant(39),pollen(39),pollen(39),sepal(39),stamen(39)	plant(19),pollen(19),pollen(19),sepal(19),stamen(19)	33	ms1ttg-old_flower(1),inflorescence(2),flower_stamen(3),petal(3),sepal(3),stamen(3),pollen(7),flower(11)
303_1			8	4	4	AT1G12560,AT5G67400,AT5G05500,AT4G40090,AT4G34580,AT4G25790,AT3G05490,AT1G48930	AT1G12560,AT5G67400,AT4G40090,AT1G48930	0.5	15	8	cluster_103(p-value:2.51e-26),cluster_1111(p-value:8.79e-02),cluster_1112(p-value:8.79e-02),cluster_1141(p-value:8.79e-02),cluster_1174(p-value:8.79e-02),cluster_1228(p-value:8.79e-02),cluster_195(p-value:1.00e-22),cluster_202(p-value:2.79e-02),cluster_323(p-value:1.56e-01),cluster_382(p-value:1.13e-05),cluster_546(p-value:4.28e-09),cluster_626(p-value:2.58e-04),cluster_664(p-value:4.97e-02),clus…	cluster_6	cluster_626,cluster_6,cluster_195		shoot(2),stem(2),root(7),trichoblast(7),root(8)	plant(1),shoot(1),root(4),root(4),trichoblast(4)	21	total_roots(1),Small_excised_segments_of_primary_root_tissue_corresponding_to_root-hair_elongation(2),whole_plant(2),root(5),seedlings(5),whole_seedlings(6)
308_1	yes		5	0	3	AT1G02730,AT1G21090,AT5G40150,AT3G53190,AT1G77630	AT1G02730,AT1G21090,AT5G40150,AT3G53190,AT1G77630	0	5	5	cluster_0(p-value:4.76e-26),cluster_212(p-value:2.79e-02),cluster_23(p-value:9.69e-11),cluster_40(p-value:1.78e-02),cluster_48(p-value:1.02e-01)	cluster_212	cluster_40,cluster_48,cluster_212	cluster_212	sepal(5),shoot(5),shoot(5),stamen(5),vascular(5)	sepal(5),shoot(5),shoot(5),stamen(5),vascular(5)	36	carpel(1),Cell(2),Rosette_leaves(2),vascular_leaf_rosette(2),hypocotyl(3),shoot(3),Whole_leaf_Age(4),vascular_leaf_late_rosette(8),flower(11)
309_1	yes		26	12	13	AT1G02900,AT3G62280,AT1G05260,AT3G47400,AT3G21770,AT3G21710,AT3G27190,AT2G45430,AT5G03260,AT2G21045,AT3G54770,AT1G14080,AT3G01190,AT1G74030,AT1G77330,AT4G35380,AT5G10580,AT3G23190,AT5G14150,AT4G30170,AT2G30210,AT5G15180,AT4G11290,AT3G24670,AT5G66390,AT5G25820	AT1G05260,AT3G47400,AT3G21770,AT5G03260,AT1G14080,AT3G01190,AT5G14150,AT4G30170,AT2G30210,AT5G15180,AT4G11290,AT3G24670,AT5G66390,AT5G25820	0.461538	10	25	cluster_0(p-value:2.19e-32),cluster_113(p-value:5.44e-01),cluster_12(p-value:2.48e-13),cluster_1303(p-value:2.54e-02),cluster_13(p-value:4.05e-25),cluster_174(p-value:2.31e-03),cluster_1(p-value:4.60e-24),cluster_339(p-value:4.06e-01),cluster_46(p-value:1.40e-28),cluster_946(p-value:3.09e-01)	cluster_113	cluster_339,cluster_113,cluster_46		collective(10),sepal(10),flower(19),hypocotyl(19),root(26)	collective(6),petal(6),flower(10),hypocotyl(10),root(14)	18	total_roots(1),whole_plant(3),whole_seedlings(3),Small_excised_segments_of_primary_root_tissue_corresponding_to_root-hair_elongation(4),root(7)
312_1	yes	yes	113	106	61	AT1G72680,AT1G01140,AT4G38570,AT3G19990,AT1G80090,AT1G68080,AT1G01720,AT1G31120,AT2G14890,AT3G21370,AT4G34720,AT5G44310,AT5G51760,AT1G17760,AT5G55470,AT5G65810,AT2G32090,AT5G13100,AT1G14930,AT5G04540,AT1G09160,AT5G06370,AT3G45900,AT4G12130,AT2G06005,AT5G45310,AT5G10560,AT3G15280,AT5G05320,AT3G10350,AT1G24440,AT2G38905,AT3G12955,AT5G50170,AT2G33070,AT1G19540,AT5G66730,AT1G31750,AT1G75820,AT5G03630…	AT1G72680,AT2G14890,AT1G54860,AT4G03210,AT5G62620,AT1G63180,AT5G57550	0.938053	10	83	cluster_0(p-value:1.54e-216),cluster_1073(p-value:1.00e+00),cluster_1(p-value:1.19e-199),cluster_20(p-value:1.17e-13),cluster_346(p-value:3.82e-02),cluster_3(p-value:7.10e-114),cluster_853(p-value:8.40e-49),cluster_868(p-value:1.19e-03),cluster_877(p-value:7.51e-01),cluster_8(p-value:3.55e-55)	cluster_868	cluster_3,cluster_868,cluster_346		root(83),sepal(84),stem(84),collective(87),flower(91)	pollen(6),stem(6),vascular(6),collective(7),sepal(7)	14	early_green_cotyledon(1),early_curled_cotyledon(3),seed_germination(4),seed(6)
312_2			17	16	5	AT1G14950,AT1G03890,AT1G17810,AT3G51120,AT2G02120,AT1G64660,AT2G38530,AT1G16850,AT2G33520,AT5G59170,AT1G54100,AT1G31830,AT2G05580,AT4G31830,AT3G14070,AT5G64080,AT1G07370	AT5G64080	0.941176	11	16	cluster_1055(p-value:2.72e-02),cluster_1283(p-value:1.14e-01),cluster_173(p-value:3.40e-01),cluster_20(p-value:1.01e-22),cluster_32(p-value:3.45e-15),cluster_3(p-value:2.52e-29),cluster_4(p-value:3.68e-24),cluster_722(p-value:4.19e-02),cluster_762(p-value:2.36e-01),cluster_942(p-value:1.94e-01),cluster_959(p-value:2.95e-27)	cluster_762	cluster_1283,cluster_1055,cluster_762	cluster_762	pollen(9),root(9),seed(9),flower(10),vascular(10)	shoot(1),shoot(1),stamen(1),stem(1),vascular(1)	14	early_green_cotyledon(1),early_curled_cotyledon(3),seed_germination(4),seed(6)
312_4	yes		14	12	7	AT3G25870,AT3G05260,AT4G23820,AT2G19900,AT1G17580,AT1G72175,AT5G25350,AT5G39410,AT3G01480,AT2G17930,AT5G39320,AT3G15580,AT4G27530,AT3G16190	AT4G23820,AT5G39320	0.857143	13	13	cluster_1002(p-value:1.63e-01),cluster_1182(p-value:2.95e-01),cluster_12(p-value:1.05e-07),cluster_15(p-value:3.60e-48),cluster_222(p-value:1.43e-01),cluster_2(p-value:2.41e-13),cluster_3(p-value:1.39e-16),cluster_4(p-value:3.63e-24),cluster_532(p-value:1.56e-19),cluster_59(p-value:1.10e-02),cluster_67(p-value:8.36e-02),cluster_687(p-value:2.87e-01),cluster_723(p-value:9.21e-02)	cluster_723	cluster_67,cluster_687,cluster_723	cluster_67	stem(11),vascular(11),plant(12),stamen(12),seed(13)	shoot(2),shoot(2),stamen(2),stem(2),vascular(2)	14	early_green_cotyledon(1),early_curled_cotyledon(3),seed_germination(4),seed(6)
312_5	yes		8	6	4	AT5G09650,AT1G04920,AT2G33590,AT2G45290,AT1G69295,AT1G24735,AT5G01670,AT5G10140	AT2G33590,AT1G24735	0.75	12	7	cluster_101(p-value:7.39e-02),cluster_1264(p-value:1.40e-01),cluster_133(p-value:3.72e-03),cluster_158(p-value:9.72e-08),cluster_1(p-value:9.77e-24),cluster_2(p-value:7.28e-07),cluster_306(p-value:1.10e-01),cluster_411(p-value:4.41e-02),cluster_688(p-value:2.01e-06),cluster_77(p-value:1.03e-17),cluster_805(p-value:1.72e-02),cluster_964(p-value:2.52e-01)	cluster_805	cluster_411,cluster_688,cluster_805		collective(7),plant(7),root(7),sepal(7),flower(8)	vascular(1),flower(2),leaf(2),root(2),stem(2)	14	early_green_cotyledon(1),early_curled_cotyledon(3),seed_germination(4),seed(6)
318_1		yes	16	15	10	AT5G08580,AT2G19170,AT5G09300,AT1G76540,AT3G51790,AT2G20240,AT5G02030,AT3G54820,AT5G51590,AT3G26744,AT4G20430,AT1G28290,AT4G03210,AT2G46380,AT2G16790,AT3G05750	AT4G03210	0.9375	10	15	cluster_0(p-value:1.71e-67),cluster_1183(p-value:3.94e-02),cluster_1(p-value:2.22e-56),cluster_20(p-value:1.28e-07),cluster_213(p-value:2.87e-02),cluster_314(p-value:7.75e-04),cluster_505(p-value:1.20e-01),cluster_789(p-value:3.74e-02),cluster_7(p-value:2.69e-03),cluster_8(p-value:3.45e-09)	cluster_314	cluster_213,cluster_314,cluster_505		shoot(15),shoot(15),flower(16),sepal(16),vascular(16)	shoot(1),shoot(1),stamen(1),stem(1),vascular(1)	19	carpel(1),axillary_buds(2),Guard_Cell_enriched_leaves(3),inflorescence(3),flower(10)
323_1			40	39	18	AT5G59740,AT3G03980,AT1G56110,AT3G01790,AT5G08610,AT1G27400,AT4G30800,AT5G15610,AT3G15590,AT4G25320,AT3G54820,AT2G03090,AT3G18940,AT5G49010,AT1G31970,AT4G40000,AT5G57060,AT2G27040,AT1G11280,AT1G50110,AT2G05790,AT5G51590,AT1G26100,AT2G23930,AT5G07030,AT3G05200,AT3G48930,AT3G15970,AT3G20010,AT1G08360,AT1G12140,AT1G76540,AT4G38890,AT1G08510,AT1G71040,AT1G25260,AT4G26870,AT3G20390,AT5G52650,AT4G17190	AT2G03090	0.975	10	39	cluster_12(p-value:9.90e-18),cluster_13(p-value:5.75e-26),cluster_1(p-value:4.49e-48),cluster_2(p-value:5.36e-24),cluster_324(p-value:1.00e+00),cluster_3(p-value:1.13e-52),cluster_4(p-value:2.25e-42),cluster_7(p-value:5.97e-22),cluster_832(p-value:7.93e-02),cluster_983(p-value:1.77e-02)	cluster_3	cluster_324,cluster_832,cluster_3		root(40),sepal(40),shoot(40),shoot(40),vascular(40)	shoot(1),shoot(1),stamen(1),stem(1),vascular(1)	16	ms1ttg-old_flower(1),Young_Flower_Buds(1),Old_Flower_Buds(2),flower(12)
323_2		yes	41	39	23	AT3G24150,AT4G23800,AT3G11964,AT1G25380,AT1G64185,AT5G58230,AT3G47250,AT1G28290,AT1G66150,AT4G38370,AT3G07410,AT1G48100,AT3G59420,AT4G03210,AT1G80070,AT3G50620,AT5G38150,AT5G22280,AT1G04440,AT2G46380,AT3G51790,AT3G18035,AT1G19525,AT2G41550,AT1G79350,AT2G18690,AT3G02790,AT1G17560,AT3G13570,AT2G41990,AT5G61480,AT2G37510,AT2G27980,AT1G67470,AT3G07110,AT2G40930,AT5G09300,AT2G35310,AT1G69700,AT5G67070…	AT1G48100,AT4G03210	0.95122	10	37	cluster_0(p-value:4.95e-72),cluster_1043(p-value:7.87e-02),cluster_1103(p-value:8.49e-02),cluster_1162(p-value:3.61e-03),cluster_154(p-value:1.78e-01),cluster_1(p-value:3.22e-52),cluster_247(p-value:1.76e-02),cluster_4(p-value:3.24e-19),cluster_833(p-value:1.12e-03),cluster_911(p-value:2.63e-15)	cluster_1043	cluster_911,cluster_833,cluster_1043		shoot(39),collective(40),flower(40),petal(40),sepal(40)	sepal(2),shoot(2),shoot(2),stamen(2),vascular(2)	16	ms1ttg-old_flower(1),Young_Flower_Buds(1),Old_Flower_Buds(2),flower(12)
323_3	yes		24	23	18	AT1G76360,AT4G23990,AT1G24360,AT4G39170,AT3G05750,AT3G10150,AT1G80280,AT1G16680,AT1G55805,AT5G64150,AT3G49900,AT4G35750,AT5G08580,AT5G24850,AT3G20410,AT3G06840,AT2G26730,AT3G01780,AT4G32830,AT5G17620,AT5G23530,AT1G24090,AT5G65930,AT1G15700	AT4G23990	0.958333	14	23	cluster_1154(p-value:2.38e-02),cluster_1(p-value:1.88e-35),cluster_205(p-value:3.37e-10),cluster_219(p-value:1.14e-54),cluster_225(p-value:6.77e-03),cluster_363(p-value:2.39e-01),cluster_3(p-value:1.61e-42),cluster_482(p-value:6.70e-04),cluster_4(p-value:5.80e-30),cluster_53(p-value:2.20e-23),cluster_641(p-value:5.44e-47),cluster_854(p-value:5.03e-03),cluster_912(p-value:3.28e-02),cluster_92(p-va…	cluster_53	cluster_225,cluster_363,cluster_53		vascular(23),collective(24),flower(24),sepal(24),shoot(24)	shoot(1),shoot(1),stamen(1),stem(1),vascular(1)	16	ms1ttg-old_flower(1),Young_Flower_Buds(1),Old_Flower_Buds(2),flower(12)
323_4	yes		31	29	15	AT5G41460,AT1G60810,AT1G63050,AT5G24400,AT4G33920,AT2G02780,AT5G01075,AT4G34215,AT5G65210,AT2G41540,AT1G55490,AT5G08210,AT5G18590,AT1G13280,AT1G23205,AT3G06140,AT5G40440,AT4G33410,AT1G80690,AT5G13220,AT4G28680,AT5G66310,AT5G45300,AT1G01830,AT5G67200,AT1G67730,AT5G27220,AT4G18970,AT3G57300,AT4G26910,AT3G52920	AT5G41460,AT5G08210	0.935484	9	29	cluster_1090(p-value:1.45e-03),cluster_1290(p-value:3.83e-01),cluster_1(p-value:1.88e-28),cluster_243(p-value:7.09e-03),cluster_276(p-value:4.95e-04),cluster_3(p-value:2.60e-81),cluster_412(p-value:5.38e-01),cluster_4(p-value:5.10e-68),cluster_724(p-value:4.48e-07)	cluster_1090	cluster_276,cluster_724,cluster_1090		flower(31),petal(31),sepal(31),shoot(31),vascular(31)	seed(2),sepal(2),shoot(2),stamen(2),vascular(2)	16	ms1ttg-old_flower(1),Young_Flower_Buds(1),Old_Flower_Buds(2),flower(12)
323_5	yes		26	23	12	AT4G30390,AT3G51850,AT1G11000,AT1G73940,AT4G30220,AT2G22470,AT1G22780,AT4G39350,AT1G27690,AT2G19170,AT3G15095,AT3G22260,AT4G27080,AT5G27710,AT4G00810,AT4G02320,AT2G03710,AT1G55130,AT3G10730,AT1G79340,AT1G23820,AT4G26100,AT4G28050,AT2G25920,AT1G44750,AT4G03320	AT2G22470,AT4G39350,AT4G02320	0.884615	10	25	cluster_140(p-value:7.79e-22),cluster_1(p-value:4.69e-29),cluster_2(p-value:3.63e-44),cluster_358(p-value:1.63e-02),cluster_35(p-value:3.92e-16),cluster_424(p-value:2.48e-02),cluster_443(p-value:2.14e-02),cluster_462(p-value:7.69e-03),cluster_5(p-value:8.93e-03),cluster_7(p-value:1.75e-15)	cluster_462	cluster_35,cluster_358,cluster_462		stamen(24),stem(24),vascular(24),flower(25),sepal(25)	root(2),sepal(2),stamen(2),stem(2),vascular(2)	16	ms1ttg-old_flower(1),Young_Flower_Buds(1),Old_Flower_Buds(2),flower(12)
323_6			20	18	7	AT3G07590,AT1G17380,AT3G48490,AT1G35780,AT3G61100,AT1G77580,AT5G16130,AT5G18310,AT1G03740,AT4G02410,AT4G14770,AT2G27720,AT4G28300,AT5G59220,AT1G19380,AT2G32700,AT5G02030,AT5G64120,AT3G18800,AT2G24230	AT4G28300,AT5G64120	0.9	15	19	cluster_0(p-value:6.29e-90),cluster_1142(p-value:4.36e-01),cluster_1260(p-value:4.36e-01),cluster_1(p-value:7.13e-105),cluster_254(p-value:1.17e-01),cluster_2(p-value:3.76e-31),cluster_3(p-value:6.12e-30),cluster_427(p-value:5.28e-27),cluster_4(p-value:7.37e-16),cluster_556(p-value:9.87e-02),cluster_5(p-value:1.32e-01),cluster_790(p-value:1.90e-01),cluster_80(p-value:3.99e-15),cluster_94(p-value:…	cluster_556	cluster_1142,cluster_254,cluster_556		flower(20),petal(20),plant(20),sepal(20),vascular(20)	root(2),sepal(2),stamen(2),stem(2),vascular(2)	16	ms1ttg-old_flower(1),Young_Flower_Buds(1),Old_Flower_Buds(2),flower(12)
334_1	yes		11	3	7	AT4G16140,AT1G04680,AT1G45130,AT5G55730,AT2G28950,AT4G38660,AT4G03210,AT1G13250,AT3G56370,AT3G10080,AT1G66430	AT4G16140,AT1G04680,AT1G45130,AT5G55730,AT2G28950,AT4G38660,AT4G03210,AT1G13250	0.272727	12	11	cluster_0(p-value:4.52e-45),cluster_1086(p-value:3.61e-02),cluster_1256(p-value:3.61e-02),cluster_156(p-value:2.32e-01),cluster_1(p-value:1.05e-47),cluster_26(p-value:2.16e-07),cluster_485(p-value:2.18e-02),cluster_489(p-value:4.00e-16),cluster_523(p-value:3.28e-13),cluster_714(p-value:7.71e-01),cluster_759(p-value:2.50e-14),cluster_818(p-value:6.60e-03)	cluster_1	cluster_714,cluster_818,cluster_1	cluster_818	sepal(11),shoot(11),shoot(11),stamen(11),vascular(11)	sepal(8),shoot(8),shoot(8),stamen(8),vascular(8)	33	carpel(1),cell_culture(1),fully_expanded_leaves(1),Programmed_Cell(1),shoot(1),vascular_leaf_rosette(1),whole_above_ground_rosettes(1),Cell(3),senescence_leaf(3),seed(6),flower(14)
335_1	yes	yes	48	45	29	AT4G29140,AT5G07320,AT4G01720,AT3G20570,ATMG00660,AT4G02560,AT4G32850,AT5G55630,AT2G21510,AT1G79950,AT1G56580,AT1G68840,AT5G16260,AT3G23430,AT1G18590,AT5G53650,AT1G15710,AT3G54000,AT3G21230,AT5G54470,AT2G43250,AT3G06400,AT4G22780,AT1G09790,AT2G27690,AT5G53550,AT3G06240,AT3G55120,AT3G30775,AT3G15880,AT5G59840,AT1G71960,AT5G08535,AT5G66650,AT5G01310,AT3G18690,AT1G71780,AT1G06430,AT5G51100,AT4G13345…	AT3G20570,AT3G21230,AT1G09790	0.9375	11	47	cluster_0(p-value:1.11e-81),cluster_1284(p-value:2.36e-04),cluster_21(p-value:4.74e-54),cluster_2(p-value:9.35e-62),cluster_3(p-value:2.79e-100),cluster_442(p-value:2.56e-02),cluster_488(p-value:9.27e-34),cluster_57(p-value:5.36e-50),cluster_5(p-value:1.64e-05),cluster_933(p-value:8.02e-08),cluster_9(p-value:6.83e-16)	cluster_488	cluster_933,cluster_57,cluster_488	cluster_488	vascular(44),stem(45),flower(46),root(46),collective(47)	root(3),sepal(3),stamen(3),stem(3),vascular(3)	12	early_green_cotyledon(1),pollen(1),triangle_embryo(1),early_curled_cotyledon(3),stamen(3),torpedo_embryo(3)
335_2	yes		35	33	22	AT1G69430,AT2G44940,AT3G07320,AT2G46250,AT5G50200,AT3G23590,AT5G11870,AT2G37760,AT4G33210,AT5G45900,AT2G05630,AT2G05540,AT1G54740,AT3G62720,ATCG00760,AT3G54860,AT4G11860,AT1G35190,AT5G18670,AT5G06060,AT2G38000,AT5G64340,AT1G52880,AT2G39940,AT1G18210,AT3G17810,AT3G51050,AT5G05730,AT1G33810,AT1G15940,AT5G23050,AT4G25000,AT2G20850,AT1G19110,AT2G26460	AT3G07320,AT3G62720	0.942857	8	34	cluster_0(p-value:1.55e-47),cluster_1287(p-value:9.59e-06),cluster_1(p-value:7.99e-28),cluster_218(p-value:4.97e-17),cluster_450(p-value:2.84e-02),cluster_568(p-value:5.67e-02),cluster_58(p-value:8.20e-61),cluster_654(p-value:4.60e-08)	cluster_654	cluster_58,cluster_568,cluster_654		sepal(33),stamen(33),stem(33),vascular(33),flower(35)	shoot(2),shoot(2),stamen(2),stem(2),vascular(2)	12	early_green_cotyledon(1),pollen(1),triangle_embryo(1),early_curled_cotyledon(3),stamen(3),torpedo_embryo(3)
335_4	yes		23	21	11	AT2G28390,AT4G20110,AT3G10740,AT1G72940,AT3G45010,AT2G32700,AT3G14570,AT3G18750,AT2G28410,AT4G19230,AT1G72300,AT3G52470,AT2G03270,AT1G09415,AT2G21770,AT3G25585,AT5G65930,AT1G05910,AT3G49160,AT5G23530,AT2G39750,AT1G08320,AT5G36250	AT2G28410,AT2G21770	0.913043	10	22	cluster_0(p-value:1.46e-49),cluster_1234(p-value:2.65e-02),cluster_123(p-value:1.56e-04),cluster_1(p-value:3.50e-39),cluster_249(p-value:9.41e-03),cluster_2(p-value:2.14e-12),cluster_378(p-value:2.00e-43),cluster_54(p-value:1.03e-35),cluster_863(p-value:4.50e-17),cluster_92(p-value:3.84e-01)	cluster_378	cluster_92,cluster_378,cluster_863		vascular(22),collective(23),flower(23),petal(23),sepal(23)	seed(2),sepal(2),shoot(2),shoot(2),vascular(2)	12	early_green_cotyledon(1),pollen(1),triangle_embryo(1),early_curled_cotyledon(3),stamen(3),torpedo_embryo(3)
335_5			7	6	4	AT1G53770,AT1G06520,AT3G22190,AT1G14130,AT4G34630,AT5G64640,AT5G21150	AT5G64640	0.857143	12	6	cluster_0(p-value:2.08e-27),cluster_1031(p-value:1.29e-01),cluster_104(p-value:9.73e-05),cluster_1196(p-value:1.29e-01),cluster_1204(p-value:1.29e-01),cluster_1(p-value:1.50e-20),cluster_3(p-value:2.88e-12),cluster_432(p-value:4.38e-07),cluster_469(p-value:1.12e-11),cluster_4(p-value:4.62e-07),cluster_65(p-value:7.37e-03),cluster_725(p-value:2.52e-03)	cluster_65	cluster_432,cluster_65,cluster_725	cluster_725	petal(7),plant(7),pollen(7),seed(7),sepal(7)	shoot(1),shoot(1),stamen(1),stem(1),vascular(1)	12	early_green_cotyledon(1),pollen(1),triangle_embryo(1),early_curled_cotyledon(3),stamen(3),torpedo_embryo(3)
337_1			24	21	16	AT2G20875,AT2G17720,AT4G33510,AT5G22550,AT5G49570,AT4G01690,AT5G16710,AT5G06730,AT5G54670,AT1G09970,AT1G02150,ATCG00300,AT2G33450,AT5G42180,AT5G35200,AT3G49100,AT2G03310,AT1G35190,AT4G24930,AT5G52520,AT4G13030,AT2G19580,AT1G66620,AT2G41160	AT2G17720,AT5G06730,AT5G42180	0.875	11	23	cluster_1012(p-value:3.73e-07),cluster_1099(p-value:2.31e-02),cluster_124(p-value:5.41e-28),cluster_12(p-value:1.73e-11),cluster_137(p-value:6.30e-01),cluster_214(p-value:1.03e-03),cluster_309(p-value:3.45e-01),cluster_3(p-value:9.11e-19),cluster_49(p-value:6.24e-07),cluster_569(p-value:1.79e-01),cluster_819(p-value:1.00e+00)	cluster_49	cluster_3,cluster_569,cluster_49		sepal(20),collective(21),hypocotyl(21),vascular(21),root(22)	petal(2),plant(2),pollen(2),sepal(2),root(3)	16	total_roots(1),root(15)
337_2	yes	yes	46	42	22	AT1G47410,AT5G20960,AT3G29230,AT1G62050,AT5G20550,AT3G02770,AT5G65210,AT4G25810,AT5G03650,AT3G27200,AT1G78490,AT2G42430,AT5G40380,AT1G80820,AT3G54260,AT2G41200,AT5G53400,AT1G34370,AT4G34090,AT5G65220,AT4G03070,AT3G55470,AT2G32690,AT5G54500,AT2G37040,AT2G38140,AT5G49950,AT1G09840,AT1G07610,AT1G36320,AT1G54320,AT5G24150,AT4G38860,AT3G20510,AT5G63970,AT5G49540,AT5G63990,AT5G51590,AT3G27100,AT4G01080…	AT4G25810,AT3G27200,AT1G80820,AT2G37040	0.913043	10	45	cluster_0(p-value:2.34e-54),cluster_1(p-value:2.92e-42),cluster_239(p-value:2.31e-01),cluster_292(p-value:1.63e-03),cluster_3(p-value:3.68e-87),cluster_4(p-value:1.56e-54),cluster_59(p-value:4.48e-02),cluster_655(p-value:8.76e-16),cluster_776(p-value:1.12e-02),cluster_834(p-value:8.19e-60)	cluster_59	cluster_776,cluster_59,cluster_292		root(41),sepal(42),shoot(42),vascular(42),flower(43)	stamen(3),vascular(3),flower(4),hypocotyl(4),root(4)	16	total_roots(1),root(15)
337_3	yes		39	37	20	AT1G67920,AT5G12290,AT5G01610,AT4G10060,AT4G36810,AT4G13080,AT1G53800,AT3G19660,AT1G76020,AT3G05050,AT2G45920,AT1G27400,AT2G28630,AT1G51570,AT1G71480,AT5G20935,AT1G76260,AT5G12470,AT4G37445,AT2G17370,AT4G00900,AT3G03310,AT2G47730,AT3G18860,AT5G51060,AT5G42010,AT3G29290,AT4G35570,AT4G20460,AT3G02730,AT1G69580,AT1G23140,AT1G33810,AT1G25260,AT1G49970,AT5G46700,AT1G69790,AT2G26080,AT1G50630	AT4G13080,AT4G20460	0.948718	10	39	cluster_150(p-value:1.52e-01),cluster_179(p-value:8.95e-05),cluster_1(p-value:6.09e-46),cluster_2(p-value:3.42e-21),cluster_397(p-value:3.36e-01),cluster_413(p-value:2.83e-01),cluster_4(p-value:2.61e-37),cluster_5(p-value:5.71e-03),cluster_820(p-value:7.70e-02),cluster_8(p-value:1.11e-19)	cluster_397	cluster_179,cluster_2,cluster_397		collective(37),sepal(37),stem(37),vascular(37),flower(38)	carpel(2),flower(2),petal(2),plant(2),seed(2)	16	total_roots(1),root(15)
337_4	yes		22	21	12	AT1G77130,AT5G02790,AT2G36835,AT2G44650,AT3G48530,AT1G69740,AT3G66658,AT5G40770,AT4G34620,AT5G17380,AT5G11060,AT2G01890,AT5G51100,AT5G63680,AT3G15190,AT4G00700,AT1G14345,AT3G15357,AT3G54420,AT5G17870,AT1G01340,AT4G08690	AT1G77130	0.954545	10	19	cluster_0(p-value:9.80e-45),cluster_1091(p-value:4.35e-01),cluster_197(p-value:8.15e-03),cluster_20(p-value:2.86e-30),cluster_31(p-value:7.78e-31),cluster_3(p-value:9.55e-20),cluster_416(p-value:4.23e-05),cluster_5(p-value:1.33e-02),cluster_855(p-value:2.55e-05),cluster_94(p-value:7.73e-07)	cluster_3	cluster_3,cluster_416,cluster_855		stem(20),collective(21),root(21),hypocotyl(22),vascular(22)	shoot(1),shoot(1),stamen(1),stem(1),vascular(1)	16	total_roots(1),root(15)
337_5			14	13	9	AT1G71695,AT1G14030,AT1G10522,AT5G41180,AT3G56910,AT5G45390,AT2G20420,AT1G23410,AT3G62030,AT5G45950,AT1G62840,AT2G44640,AT1G35680,AT4G36990	AT1G71695	0.928571	14	13	cluster_0(p-value:4.98e-12),cluster_1044(p-value:7.97e-02),cluster_10(p-value:5.55e-06),cluster_13(p-value:1.68e-22),cluster_16(p-value:7.53e-06),cluster_180(p-value:8.55e-04),cluster_1(p-value:7.29e-15),cluster_206(p-value:2.75e-06),cluster_333(p-value:1.15e-02),cluster_379(p-value:5.17e-02),cluster_628(p-value:4.32e-02),cluster_6(p-value:2.61e-12),cluster_767(p-value:7.07e-02),cluster_7(p-value…	cluster_206	cluster_180,cluster_379,cluster_628		hypocotyl(13),leaf(13),sepal(13),stamen(13),vascular(13)	shoot(1),shoot(1),stamen(1),stem(1),vascular(1)	16	total_roots(1),root(15)
337_6	yes		19	18	9	AT2G28760,AT2G01720,AT3G11430,AT2G18360,AT2G16740,AT1G71960,AT1G49580,AT2G41540,AT1G80770,AT4G20110,AT5G47200,AT5G02830,AT3G17420,AT4G18740,AT5G07020,AT1G49240,AT5G18570,AT3G48185,AT5G11090	AT2G28760	0.947368	13	18	cluster_0(p-value:2.57e-47),cluster_1252(p-value:2.72e-02),cluster_19(p-value:9.52e-03),cluster_1(p-value:1.82e-30),cluster_293(p-value:7.63e-14),cluster_3(p-value:8.45e-50),cluster_486(p-value:1.78e-03),cluster_4(p-value:5.29e-20),cluster_506(p-value:2.44e-05),cluster_55(p-value:1.65e-40),cluster_5(p-value:1.17e-01),cluster_656(p-value:4.43e-01),cluster_6(p-value:3.67e-16)	cluster_656	cluster_293,cluster_55,cluster_656		flower(18),petal(18),sepal(18),vascular(18),hypocotyl(19)	shoot(1),shoot(1),stamen(1),stem(1),vascular(1)	16	total_roots(1),root(15)
338_1			9	8	6	AT3G49670,AT1G66180,AT5G04820,AT3G15520,AT5G13140,AT5G55480,AT2G05790,AT2G35190,AT1G53520	AT5G55480	0.888889	10	9	cluster_1092(p-value:5.24e-02),cluster_1219(p-value:5.24e-02),cluster_1320(p-value:5.24e-02),cluster_13(p-value:2.41e-22),cluster_144(p-value:1.78e-01),cluster_1(p-value:4.02e-42),cluster_206(p-value:1.20e-01),cluster_6(p-value:5.56e-12),cluster_71(p-value:4.80e-01),cluster_799(p-value:1.90e-02)	cluster_1	cluster_71,cluster_799,cluster_1		sepal(9),shoot(9),shoot(9),stamen(9),vascular(9)	shoot(1),shoot(1),stamen(1),stem(1),vascular(1)	13	fully_expanded_leaves(1),pollen(1),Whole_leaf_Age(1),Programmed_Cell(2),vascular_leaf_rosette(2),senescence_leaf(3),vascular_leaf_late_rosette(3)
339_1			5	4	0	AT1G52810,AT4G13080,AT5G06640,AT3G43900,AT1G06930	AT4G13080	0.8	15	4	cluster_1163(p-value:6.63e-02),cluster_1188(p-value:6.63e-02),cluster_172(p-value:1.46e-01),cluster_184(p-value:4.65e-02),cluster_1(p-value:6.22e-03),cluster_209(p-value:3.10e-02),cluster_227(p-value:1.49e-01),cluster_353(p-value:9.27e-10),cluster_36(p-value:7.20e-02),cluster_37(p-value:7.06e-04),cluster_578(p-value:1.20e-01),cluster_743(p-value:1.82e-02),cluster_768(p-value:2.67e-02),cluster_865…	cluster_37	cluster_36,cluster_37,cluster_743		flower(3),petal(3),sepal(3),root(4),vascular(4)	petal(1),plant(1),radicle(1),root(1),seed(1)	25	carpel(1),shoot_apex_rosette(1),petal(2),seed(2),seed_germination(2),leafshoot_apex(3),shoot_apex_rosette_stage(3),stamen(3),flower(8)
342_1	yes		12	7	3	AT3G21230,AT3G09920,AT2G20370,AT3G50760,AT1G62840,AT4G22470,AT5G05600,AT2G19460,AT1G27930,AT5G56760,AT2G22880,AT3G07390	AT3G21230,AT2G20370,AT3G50760,AT4G22470,AT3G07390	0.583333	10	8	cluster_1017(p-value:5.71e-03),cluster_1029(p-value:5.71e-03),cluster_20(p-value:1.18e-02),cluster_413(p-value:5.92e-03),cluster_54(p-value:1.64e-01),cluster_590(p-value:7.87e-42),cluster_726(p-value:1.45e-01),cluster_8(p-value:2.68e-05),cluster_95(p-value:5.04e-19),cluster_99(p-value:2.43e-01)	cluster_99	cluster_590,cluster_726,cluster_99	cluster_99	root(11),sepal(11),stamen(11),stem(11),vascular(11)	vascular(4),hypocotyl(5),plant(5),sepal(5),stamen(5)	17	All_aerial_tissue(1),seedlings(1),whole_plant(1),vascular_leaf(2),Whole_leaf_Age(2),vascular_leaf_late_rosette(10)
343_1	yes		19	1	9	AT3G06260,AT1G29980,AT2G23900,AT3G01700,AT5G11450,AT5G58170,AT3G17060,AT4G07960,AT2G24450,AT3G62170,AT2G26450,AT4G15980,AT3G05610,AT2G02720,AT5G58050,AT5G15110,AT3G57690,AT4G28280,AT2G16730	AT3G06260,AT1G29980,AT2G23900,AT3G01700,AT5G58170,AT3G17060,AT4G07960,AT2G24450,AT3G62170,AT2G26450,AT4G15980,AT3G05610,AT2G02720,AT5G58050,AT5G15110,AT3G57690,AT4G28280,AT2G16730	0.0526316	12	19	cluster_1148(p-value:4.44e-01),cluster_123(p-value:5.22e-03),cluster_1(p-value:1.12e-19),cluster_240(p-value:5.83e-04),cluster_2(p-value:2.88e-01),cluster_370(p-value:2.67e-02),cluster_476(p-value:1.85e-03),cluster_4(p-value:7.28e-17),cluster_5(p-value:1.32e-02),cluster_64(p-value:4.81e-19),cluster_727(p-value:1.72e-02),cluster_974(p-value:4.91e-06)	cluster_64	cluster_240,cluster_974,cluster_64	cluster_64	collective(19),flower(19),petal(19),pollen(19),sepal(19)	collective(18),flower(18),petal(18),pollen(18),sepal(18)	22	flower_stamen(3),globular_embryo(3),stamen(3),flower(6),pollen(7)
345_1	yes	yes	14	8	3	AT2G28760,AT1G49240,AT2G17720,AT1G76790,AT3G11520,AT1G06640,AT4G25030,AT2G32990,AT4G40060,AT1G50010,AT5G44030,AT3G05490,AT5G59290,AT1G30440	AT2G28760,AT2G17720,AT1G76790,AT2G32990,AT5G44030,AT5G59290	0.571429	5	14	cluster_0(p-value:1.95e-60),cluster_115(p-value:1.18e-05),cluster_1(p-value:1.08e-61),cluster_226(p-value:1.58e-01),cluster_392(p-value:7.21e-02)	cluster_0	cluster_1,cluster_115,cluster_0		root(14),seed(14),sepal(14),shoot(14),vascular(14)	root(6),seed(6),sepal(6),shoot(6),vascular(6)	23	total_roots(1),hypocotyl(3),cotyledon_hypocotyl(4),seed(7),root(8)
348_1	yes		8	1	5	AT2G14890,AT1G23480,AT4G38660,AT5G55730,AT4G12420,AT3G56370,AT2G04780,AT3G10720	AT2G14890,AT1G23480,AT4G38660,AT5G55730,AT4G12420,AT2G04780,AT3G10720	0.125	12	7	cluster_0(p-value:1.43e-18),cluster_1265(p-value:8.63e-02),cluster_1291(p-value:8.63e-02),cluster_142(p-value:8.88e-06),cluster_1(p-value:2.16e-14),cluster_270(p-value:1.72e-02),cluster_325(p-value:9.16e-06),cluster_368(p-value:1.55e-02),cluster_421(p-value:1.53e-04),cluster_629(p-value:1.60e-01),cluster_856(p-value:1.23e-19),cluster_885(p-value:5.90e-03)	cluster_856	cluster_629,cluster_856,cluster_885	cluster_856	sepal(8),shoot(8),shoot(8),stamen(8),vascular(8)	sepal(7),shoot(7),shoot(7),stamen(7),vascular(7)	29	fully_expanded_leaves(1),Whole_leaf_Age(1),All_aerial_tissue(2),Programmed_Cell(2),shoot(2),vascular_leaf_rosette(2),flower(3),pollen(3),senescence_leaf(3),vascular_leaf_late_rosette(4),seed(6)
349_1			7	3	5	AT3G06300,AT1G72230,AT2G17720,AT5G42180,AT5G51060,AT5G65530,AT2G35610	AT3G06300,AT1G72230,AT2G17720,AT5G42180	0.428571	11	7	cluster_119(p-value:2.85e-13),cluster_1271(p-value:3.17e-01),cluster_1272(p-value:3.17e-01),cluster_155(p-value:2.98e-04),cluster_157(p-value:2.50e-05),cluster_5(p-value:8.41e-01),cluster_604(p-value:1.28e-01),cluster_63(p-value:3.08e-02),cluster_6(p-value:2.98e-06),cluster_728(p-value:2.48e-03),cluster_984(p-value:3.17e-01)	cluster_728	cluster_1272,cluster_728,cluster_63		plant(6),pollen(6),flower(7),root(7),sepal(7)	petal(4),plant(4),pollen(4),root(4),sepal(4)	22	seed(1),total_roots(1),seedlings(2),Small_excised_segments_of_primary_root_tissue_corresponding_to_root-hair_elongation(2),whole_seedlings(3),whole_plant(5),root(8)
362_1		yes	23	14	11	AT4G13660,AT3G22600,AT3G11340,AT1G29280,AT1G80240,AT2G30210,AT1G05260,AT5G66390,AT3G25930,AT5G40730,AT4G11290,AT1G77330,AT5G56540,AT1G15210,AT4G30170,AT1G30750,AT1G18910,AT2G44790,AT1G02900,AT2G47000,AT1G77690,AT2G36100,AT3G22620	AT3G22600,AT2G30210,AT1G05260,AT5G66390,AT5G40730,AT4G11290,AT5G56540,AT4G30170,AT2G44790	0.608696	14	22	cluster_1007(p-value:8.49e-30),cluster_113(p-value:4.18e-14),cluster_1156(p-value:1.66e-01),cluster_1197(p-value:1.59e-05),cluster_1277(p-value:1.59e-05),cluster_127(p-value:3.47e-13),cluster_1325(p-value:1.59e-05),cluster_1(p-value:1.15e-28),cluster_2(p-value:3.34e-05),cluster_316(p-value:5.00e-01),cluster_3(p-value:1.40e-17),cluster_450(p-value:5.76e-26),cluster_5(p-value:8.22e-02),cluster_8(p-…	cluster_113	cluster_113,cluster_127,cluster_450	cluster_127	vascular(12),flower(15),sepal(15),hypocotyl(21),root(23)	petal(6),sepal(6),flower(7),hypocotyl(9),root(9)	26	hypocotyl(1),total_roots(1),seedlings(2),the_entire_seedlings(2),whole_plants_seedling(2),whole_seedlings(2),cotyledon_hypocotyl(4),Small_excised_segments_of_primary_root_tissue_corresponding_to_root-hair_elongation(4),root(8)
364_1			8	0	2	AT2G04780,AT2G14890,AT4G23820,AT5G55480,AT4G29360,AT4G38660,AT4G31840,AT1G75680	AT2G04780,AT2G14890,AT4G23820,AT5G55480,AT4G29360,AT4G38660,AT4G31840,AT1G75680	0	9	7	cluster_0(p-value:3.17e-43),cluster_108(p-value:2.65e-03),cluster_2(p-value:2.53e-13),cluster_340(p-value:2.50e-02),cluster_341(p-value:7.19e-03),cluster_414(p-value:8.70e-05),cluster_6(p-value:1.98e-10),cluster_708(p-value:8.14e-03),cluster_8(p-value:4.38e-03)	cluster_108	cluster_341,cluster_414,cluster_708		seed(8),sepal(8),shoot(8),shoot(8),vascular(8)	seed(8),sepal(8),shoot(8),shoot(8),vascular(8)	26	All_aerial_tissue(1),fully_expanded_leaves(1),leaves(1),Programmed_Cell(1),root(1),unshaded_mature_rosette_leaves(1),Whole_leaf_Age(1),seedlings(2),vascular_leaf_rosette(2),whole_seedlings(2),flower(3),senescence_leaf(3),vascular_leaf_late_rosette(3),shoot(4)
365_1	yes		8	5	6	AT4G18460,AT1G77860,AT4G08685,AT5G56590,AT4G38040,AT4G16120,AT2G45870,AT2G03350	AT5G56590,AT4G38040,AT4G16120	0.625	11	7	cluster_0(p-value:5.46e-17),cluster_1013(p-value:5.75e-02),cluster_1015(p-value:5.75e-02),cluster_1053(p-value:5.75e-02),cluster_1217(p-value:5.75e-02),cluster_1255(p-value:5.75e-02),cluster_45(p-value:1.35e-01),cluster_469(p-value:2.04e-05),cluster_7(p-value:4.33e-01),cluster_81(p-value:1.89e-02),cluster_965(p-value:5.75e-02)	cluster_1013	cluster_1255,cluster_45,cluster_81		sepal(7),shoot(7),shoot(7),vascular(7),flower(8)	shoot(3),shoot(3),stamen(3),stem(3),vascular(3)	18	vascular_leaf_rosette(1),Programmed_Cell(2),root(2),shoot(2),Cell(3),senescence_leaf(3),cell_culture(5)
368_1	yes	yes	23	20	1	AT5G04400,AT1G28160,AT1G47370,AT1G67240,AT2G15810,AT5G30500,AT1G18050,AT1G05920,AT3G28280,AT4G03760,AT5G18990,AT1G44090,AT5G39370,AT1G13200,AT1G21860,AT5G30380,AT2G11010,AT3G30250,AT2G15410,AT1G09510,AT4G32375,AT1G62410,AT2G24810	AT5G30500,AT5G18990,AT4G32375	0.869565	19	16	cluster_0(p-value:8.94e-47),cluster_1003(p-value:1.20e-03),cluster_1050(p-value:4.83e-01),cluster_1063(p-value:7.23e-03),cluster_109(p-value:2.50e-03),cluster_10(p-value:1.19e-01),cluster_111(p-value:1.84e-82),cluster_1164(p-value:1.18e-19),cluster_1241(p-value:2.25e-01),cluster_1326(p-value:2.25e-01),cluster_140(p-value:3.69e-01),cluster_143(p-value:2.03e-16),cluster_159(p-value:9.48e-11),cluste…	cluster_0	cluster_143,cluster_159,cluster_524		stem(1),synergid(1),plant(2),vascular(2),flower(3)	1(1),central(1),flower(1),pollen(1)	14	fully_expanded_leaves(1),lateral_roots(1),petiole(1),Small_excised_segments_of_primary_root_tissue_corresponding_to_root-hair_elongation(1),whole_leaves(1),whole_plant(2),Programmed_Cell(3),pollen(4)
368_2			16	14	3	AT2G07230,AT3G48830,AT5G35760,AT2G23990,AT2G06820,AT2G10340,AT2G18820,AT1G01690,AT1G80140,AT3G46800,AT1G55580,AT3G59610,AT5G11180,AT3G13140,AT2G27650,AT4G08380	AT2G23990,AT1G80140	0.875	9	12	cluster_0(p-value:5.45e-64),cluster_100(p-value:1.12e-01),cluster_1191(p-value:4.71e-02),cluster_1(p-value:1.00e-91),cluster_5(p-value:3.03e-06),cluster_69(p-value:7.22e-04),cluster_784(p-value:9.41e-07),cluster_794(p-value:1.17e-07),cluster_8(p-value:8.20e-08)	cluster_784	cluster_1,cluster_69,cluster_784	cluster_784	root(4),seed(4),shoot(4),vascular(4),plant(5)	central(1),plant(1),plant(1),vascular(1)	14	fully_expanded_leaves(1),lateral_roots(1),petiole(1),Small_excised_segments_of_primary_root_tissue_corresponding_to_root-hair_elongation(1),whole_leaves(1),whole_plant(2),Programmed_Cell(3),pollen(4)
377_1		yes	28	18	15	AT3G08770,AT3G54560,AT4G05190,AT1G18370,AT5G58480,AT5G65360,AT2G37630,AT5G25090,AT3G17840,AT3G52110,AT5G50375,AT5G08000,AT1G17140,AT3G25980,AT3G13560,AT3G23730,AT2G25060,AT4G29030,AT1G10640,AT3G07320,AT1G21880,AT2G36200,AT4G26760,AT1G44110,AT3G17680,AT2G28790,AT1G18250,AT1G66250	AT5G58480,AT5G25090,AT5G08000,AT3G13560,AT3G23730,AT2G25060,AT1G10640,AT3G07320,AT1G21880,AT1G66250	0.642857	9	27	cluster_0(p-value:2.61e-59),cluster_108(p-value:1.28e-63),cluster_117(p-value:2.92e-02),cluster_1(p-value:5.30e-37),cluster_427(p-value:2.91e-01),cluster_525(p-value:6.49e-02),cluster_5(p-value:6.15e-01),cluster_67(p-value:3.65e-13),cluster_924(p-value:3.52e-05)	cluster_67	cluster_427,cluster_525,cluster_67	cluster_67	plant(28),seed(28),sepal(28),shoot(28),vascular(28)	seed(10),sepal(10),shoot(10),shoot(10),vascular(10)	24	carpel(1),nodeshoot(1),seedlings(1),shoot(1),shoot_apex_rosette(1),whole_plants_seedling(1),whole_seedlings(1),shoot_system_seedling(2),total_tissue(2),leafshoot_apex(3),shoot_apex_rosette_stage(3),flower(7)
379_1	yes		13	10	9	AT5G55540,AT1G27120,AT1G18650,AT2G28790,AT3G20260,AT3G25980,AT2G25060,AT1G16780,AT5G10020,AT3G02640,AT2G45590,AT5G61130,AT1G21880	AT1G27120,AT2G25060,AT1G21880	0.769231	11	12	cluster_0(p-value:3.26e-31),cluster_1246(p-value:2.23e-01),cluster_13(p-value:8.29e-18),cluster_181(p-value:1.17e-01),cluster_1(p-value:7.86e-52),cluster_221(p-value:2.40e-02),cluster_326(p-value:1.02e-10),cluster_42(p-value:5.86e-03),cluster_5(p-value:1.87e-01),cluster_777(p-value:1.44e-01),cluster_88(p-value:2.60e-01)	cluster_42	cluster_42,cluster_777,cluster_88	cluster_42	seed(13),sepal(13),shoot(13),shoot(13),vascular(13)	seed(3),sepal(3),shoot(3),shoot(3),vascular(3)	21	carpel(1),Guard_Cell_enriched_leaves(1),inflorescence(1),shoot_apex_rosette(1),globular_embryo(2),shoot_apex_rosette_stage(3),flower(12)
380_1			5	0	1	AT4G30280,AT4G25810,AT3G16860,AT3G45970,AT3G45960	AT4G30280,AT4G25810,AT3G16860,AT3G45970,AT3G45960	0	16	4	cluster_0(p-value:4.65e-18),cluster_106(p-value:1.66e-05),cluster_1184(p-value:5.70e-04),cluster_148(p-value:3.00e-02),cluster_14(p-value:1.39e-04),cluster_187(p-value:4.67e-01),cluster_224(p-value:1.83e-01),cluster_254(p-value:4.37e-02),cluster_327(p-value:3.98e-07),cluster_3(p-value:2.87e-09),cluster_402(p-value:2.05e-03),cluster_409(p-value:1.82e-03),cluster_472(p-value:2.52e-01),cluster_496(p…	cluster_187	cluster_472,cluster_91,cluster_968	cluster_968	flower(5),hypocotyl(5),leaf(5),root(5),vascular(5)	flower(5),hypocotyl(5),leaf(5),root(5),vascular(5)	19	Cell(1),stem(1),root(2),hypocotyl(3),Programmed_Cell(4),cell_culture(8)
383_1	yes		7	0	5	AT1G70710,AT4G23490,AT1G02730,AT1G21090,AT5G40150,AT3G53190,AT2G46930	AT1G70710,AT4G23490,AT1G02730,AT1G21090,AT5G40150,AT3G53190,AT2G46930	0	10	6	cluster_0(p-value:5.01e-29),cluster_1165(p-value:2.46e-02),cluster_136(p-value:1.98e-04),cluster_14(p-value:1.20e-01),cluster_1(p-value:2.51e-55),cluster_20(p-value:3.42e-01),cluster_23(p-value:1.39e-04),cluster_48(p-value:8.30e-12),cluster_70(p-value:4.04e-05),cluster_934(p-value:1.39e-02)	cluster_48	cluster_48,cluster_70,cluster_934	cluster_70	sepal(7),shoot(7),shoot(7),stamen(7),vascular(7)	sepal(7),shoot(7),shoot(7),stamen(7),vascular(7)	30	carpel(1),shoot(1),shoot_apex_rosette(1),vascular_leaf_late_rosette(2),hypocotyl(3),seed(3),shoot_apex_rosette_stage(3),vascular_leaf_rosette(3),Whole_leaf_Age(3),flower(10)
384_1	yes	yes	13	3	11	AT1G19300,AT1G72230,AT2G38080,AT4G27435,AT4G18780,AT5G12870,AT2G37090,AT3G16920,AT5G44030,AT5G60490,AT5G17420,AT5G03170,AT5G60020	AT1G19300,AT1G72230,AT2G38080,AT4G18780,AT2G37090,AT5G44030,AT5G60490,AT5G17420,AT5G03170,AT5G60020	0.230769	5	13	cluster_0(p-value:8.57e-16),cluster_161(p-value:2.78e-02),cluster_1(p-value:4.26e-36),cluster_322(p-value:4.60e-01),cluster_74(p-value:3.35e-01)	cluster_74	cluster_0,cluster_161,cluster_74		vascular(12),collective(13),flower(13),inflorescence(13),root(13)	petal(10),petiole(10),root(10),sepal(10),vascular(10)	25	cell_culture(1),lateral_roots(1),nodeshoot(1),petiole(1),root(1),Small_excised_segments_of_primary_root_tissue_corresponding_to_root-hair_elongation(1),total_roots(1),inflorescence_stem_tip(2),Tumour(2),Guard_Cell_enriched_leaves(3),internodeshoot(3),inflorescence_stem_base(4),stem(4)
385_1	yes	yes	12	10	7	AT1G76360,AT1G08320,AT3G51660,AT5G50200,AT1G68840,AT4G01720,AT2G36220,AT3G23340,AT2G37130,AT1G21480,AT3G53280,AT5G58575	AT2G37130,AT1G21480	0.833333	14	11	cluster_1104(p-value:2.75e-01),cluster_1203(p-value:2.75e-01),cluster_1206(p-value:2.75e-01),cluster_13(p-value:3.28e-28),cluster_1(p-value:2.03e-65),cluster_328(p-value:1.04e-05),cluster_371(p-value:8.13e-07),cluster_3(p-value:2.29e-35),cluster_4(p-value:2.62e-02),cluster_530(p-value:1.46e-01),cluster_539(p-value:9.90e-07),cluster_6(p-value:2.02e-02),cluster_701(p-value:1.98e-02),cluster_75(p-va…	cluster_539	cluster_371,cluster_539,cluster_75	cluster_371	leaf(11),root(11),stem(11),vascular(11),collective(12)	root(2),sepal(2),stamen(2),stem(2),vascular(2)	15	flower(1),ms1ttg-young_flower(1),Young_Flower_Buds(1),inflorescence_stem_tip(3),stamen(3),pollen(6)
387_1			18	11	8	AT5G12880,AT3G22600,AT3G11340,AT1G74970,AT4G11290,AT2G26910,AT3G54960,AT5G17820,AT5G64100,AT3G21510,AT4G08780,AT1G22440,AT3G21770,AT4G13830,AT2G47000,AT2G44790,AT3G13610,AT3G14940	AT3G22600,AT4G11290,AT5G17820,AT5G64100,AT4G08780,AT3G21770,AT2G44790	0.611111	13	17	cluster_0(p-value:2.38e-28),cluster_1236(p-value:6.93e-04),cluster_12(p-value:2.56e-16),cluster_1306(p-value:6.93e-04),cluster_26(p-value:5.50e-02),cluster_316(p-value:2.94e-01),cluster_3(p-value:3.80e-35),cluster_42(p-value:3.41e-05),cluster_50(p-value:2.90e-04),cluster_6(p-value:1.38e-06),cluster_830(p-value:9.99e-17),cluster_98(p-value:1.36e-03),cluster_999(p-value:7.00e-02)	cluster_98	cluster_50,cluster_42,cluster_98	cluster_42	sepal(13),flower(14),vascular(15),hypocotyl(17),root(18)	flower(5),plant(5),vascular(5),hypocotyl(6),root(7)	17	total_roots(1),total_tissue(1),Small_excised_segments_of_primary_root_tissue_corresponding_to_root-hair_elongation(2),whole_plant(6),root(7)
388_1			5	4	2	AT2G17370,AT1G35190,AT5G42180,AT3G17420,AT1G49240	AT5G42180	0.8	10	4	cluster_111(p-value:6.41e-02),cluster_1323(p-value:1.79e-01),cluster_33(p-value:1.83e-02),cluster_359(p-value:1.90e-04),cluster_3(p-value:1.37e-12),cluster_507(p-value:1.50e-02),cluster_53(p-value:1.05e-10),cluster_630(p-value:6.14e-03),cluster_935(p-value:1.79e-01),cluster_936(p-value:1.79e-01)	cluster_53	cluster_630,cluster_935,cluster_936		petal(5),plant(5),pollen(5),root(5),sepal(5)	plant(1),pollen(1),portion(1),root(1),sepal(1)	18	total_roots(1),cotyledon_hypocotyl(4),root(13)
393_1	yes	yes	19	17	13	AT3G50760,AT1G56700,AT3G52060,AT2G02870,AT4G08300,AT5G09850,AT3G14280,AT5G63905,AT5G17710,AT5G23050,AT1G69580,AT1G26440,AT3G56900,AT4G31130,AT5G07910,AT4G17350,AT5G13190,AT4G13510,AT3G02210	AT3G50760,AT3G02210	0.894737	9	18	cluster_1238(p-value:1.17e-02),cluster_149(p-value:2.20e-02),cluster_173(p-value:1.40e-12),cluster_182(p-value:1.02e-02),cluster_1(p-value:2.25e-22),cluster_2(p-value:5.18e-12),cluster_3(p-value:5.48e-28),cluster_4(p-value:2.08e-14),cluster_778(p-value:3.74e-01)	cluster_778	cluster_1238,cluster_182,cluster_778		cotyledon(19),flower(19),root(19),sepal(19),vascular(19)	root(2),sepal(2),shoot(2),shoot(2),vascular(2)	14	inflorescence_stem_base(1),root(1),flower(3),internodeshoot(3),senescence_leaf(3),Small_excised_segments_of_primary_root_tissue_corresponding_to_root-hair_elongation(3)
395_1	yes		9	2	3	AT2G14890,AT2G28950,AT1G26570,AT5G13140,AT5G55730,AT2G15090,AT3G10720,AT2G04780,AT1G23480	AT2G14890,AT2G28950,AT1G26570,AT5G55730,AT3G10720,AT2G04780,AT1G23480	0.222222	14	8	cluster_1247(p-value:1.67e-01),cluster_1266(p-value:1.67e-01),cluster_189(p-value:4.69e-11),cluster_207(p-value:1.89e-01),cluster_232(p-value:2.84e-09),cluster_2(p-value:1.43e-04),cluster_329(p-value:1.01e-02),cluster_37(p-value:2.17e-04),cluster_508(p-value:1.80e-07),cluster_657(p-value:7.99e-02),cluster_71(p-value:1.31e-01),cluster_744(p-value:8.02e-01),cluster_913(p-value:2.25e-04),cluster_955…	cluster_744	cluster_744,cluster_913,cluster_955		sepal(9),shoot(9),shoot(9),stamen(9),vascular(9)	sepal(7),shoot(7),shoot(7),stamen(7),vascular(7)	25	cell_culture(1),fully_expanded_leaves(1),vascular_leaf_rosette(1),whole_above_ground_rosettes(1),Programmed_Cell(2),flower(3),senescence_leaf(3),vascular_leaf_late_rosette(6),seed(7)
397_1	yes		7	1	3	AT3G20570,AT1G19300,AT5G03260,AT5G44030,AT1G78490,AT4G35970,AT2G28760	AT3G20570,AT1G19300,AT5G03260,AT5G44030,AT4G35970,AT2G28760	0.142857	11	6	cluster_110(p-value:1.60e-07),cluster_1281(p-value:5.93e-01),cluster_25(p-value:5.30e-02),cluster_315(p-value:1.38e-04),cluster_3(p-value:1.15e-15),cluster_41(p-value:4.42e-08),cluster_440(p-value:3.51e-04),cluster_547(p-value:5.11e-02),cluster_689(p-value:4.15e-02),cluster_709(p-value:2.51e-03),cluster_782(p-value:1.06e-02)	cluster_547	cluster_547,cluster_689,cluster_709		shoot(7),shoot(7),stamen(7),stem(7),vascular(7)	shoot(6),shoot(6),stamen(6),stem(6),vascular(6)	26	early_curled_cotyledon(1),flower(1),inflorescence_stem_base(1),nodeshoot(1),Old_Flower_Buds(1),seed_germination(1),walking-stick_seed(1),cell_culture(2),internodeshoot(3),sepal(3),torpedo_embryo(3),seed(8)
398_1		yes	12	10	5	AT4G27520,AT2G37640,AT5G60300,AT2G02850,AT4G27730,AT4G27540,AT5G49700,AT4G37740,AT5G66460,AT3G14610,AT1G75240,AT2G31110	AT4G27520,AT2G37640	0.833333	9	11	cluster_0(p-value:1.14e-30),cluster_1257(p-value:5.31e-02),cluster_1(p-value:2.24e-19),cluster_298(p-value:5.42e-02),cluster_364(p-value:4.34e-01),cluster_428(p-value:4.00e-03),cluster_5(p-value:6.76e-01),cluster_821(p-value:6.01e-03),cluster_93(p-value:1.34e-02)	cluster_93	cluster_428,cluster_821,cluster_93	cluster_428	flower(11),seed(11),sepal(11),shoot(11),plant(12)	sepal(2),shoot(2),shoot(2),stamen(2),vascular(2)	13	whole_seedlings(2),seed(4),whole_plant(7)
399_1			6	4	3	AT3G07760,AT4G16640,AT3G14070,AT1G04120,AT1G73220,AT1G11580	AT4G16640,AT1G11580	0.666667	17	5	cluster_0(p-value:5.77e-19),cluster_1064(p-value:1.87e-01),cluster_1065(p-value:1.87e-01),cluster_1093(p-value:1.87e-01),cluster_1143(p-value:1.87e-01),cluster_1198(p-value:1.87e-01),cluster_1258(p-value:1.87e-01),cluster_34(p-value:1.20e-01),cluster_367(p-value:7.22e-03),cluster_374(p-value:9.02e-08),cluster_387(p-value:4.14e-01),cluster_3(p-value:1.10e-18),cluster_4(p-value:1.60e-17),cluster_59…	cluster_79	cluster_79,cluster_947,cluster_956		vascular(5),flower(6),plant(6),pollen(6),stem(6)	plant(2),pollen(2),sepal(2),stamen(2),stem(2)	19	early_green_cotyledon(1),walking-stick_seed(1),root(2),early_curled_cotyledon(3),flower_stamen(3),torpedo_embryo(3),flower(6)
401_1			24	22	10	AT1G09970,AT3G62030,AT5G11060,AT4G08690,AT3G15357,AT1G47410,AT2G24020,AT1G23410,AT1G49580,AT1G78090,AT1G54320,AT4G17180,AT1G35680,AT2G45920,AT1G35190,AT1G76260,AT1G49240,AT3G48185,AT4G03070,AT5G16710,AT5G06730,AT3G54260,AT1G76760,AT1G51570	AT4G17180,AT5G06730	0.916667	13	23	cluster_0(p-value:1.50e-69),cluster_10(p-value:2.20e-07),cluster_124(p-value:4.45e-26),cluster_125(p-value:1.75e-03),cluster_360(p-value:4.80e-01),cluster_376(p-value:1.03e-02),cluster_384(p-value:1.36e-01),cluster_436(p-value:3.80e-02),cluster_526(p-value:3.02e-02),cluster_658(p-value:1.00e+00),cluster_7(p-value:1.88e-06),cluster_829(p-value:1.01e-01),cluster_969(p-value:8.94e-03)	cluster_829	cluster_526,cluster_658,cluster_829		plant(22),sepal(22),shoot(22),vascular(22),root(24)	shoot(1),stamen(1),stem(1),vascular(1),root(2)	18	total_roots(1),root(17)
401_2	yes	yes	26	21	18	AT2G18360,AT4G36990,AT2G26760,AT5G01610,AT4G01690,AT2G17720,AT3G27200,AT5G42180,AT5G11090,AT2G47180,AT2G41160,AT4G33510,AT2G42570,AT3G56910,AT4G13030,AT4G25810,AT4G00900,AT5G51060,AT5G03880,AT1G62840,AT5G04740,AT5G05890,AT5G20960,AT5G17870,AT1G23140,AT2G01720	AT2G17720,AT3G27200,AT5G42180,AT2G47180,AT4G25810	0.807692	14	25	cluster_1157(p-value:1.14e-01),cluster_1199(p-value:2.15e-02),cluster_1237(p-value:5.46e-03),cluster_160(p-value:4.52e-05),cluster_310(p-value:1.04e-01),cluster_3(p-value:2.95e-33),cluster_4(p-value:1.73e-61),cluster_509(p-value:2.38e-05),cluster_510(p-value:3.70e-02),cluster_511(p-value:3.03e-07),cluster_755(p-value:7.27e-01),cluster_878(p-value:2.43e-05),cluster_8(p-value:5.46e-13),cluster_9(p-…	cluster_878	cluster_3,cluster_510,cluster_878		sepal(23),vascular(23),flower(24),hypocotyl(24),root(25)	flower(5),hypocotyl(5),inflorescence(5),root(5),sepal(5)	18	total_roots(1),root(17)
401_3	yes		14	13	11	AT4G00660,AT1G25380,AT4G24930,AT4G34090,AT3G14110,AT3G29230,AT1G07610,AT4G38860,AT1G44170,AT5G52520,AT2G37040,AT5G20935,AT3G60680,AT3G18860	AT2G37040	0.928571	15	13	cluster_1213(p-value:7.91e-03),cluster_1239(p-value:7.91e-03),cluster_1288(p-value:7.91e-03),cluster_1297(p-value:7.91e-03),cluster_152(p-value:2.65e-03),cluster_1(p-value:1.01e-40),cluster_30(p-value:3.60e-07),cluster_388(p-value:3.21e-02),cluster_403(p-value:1.30e-01),cluster_422(p-value:8.53e-03),cluster_423(p-value:2.95e-05),cluster_595(p-value:2.50e-02),cluster_85(p-value:4.45e-02),cluster_9…	cluster_30	cluster_423,cluster_152,cluster_30		shoot(14),shoot(14),stamen(14),stem(14),vascular(14)	shoot(1),shoot(1),stamen(1),stem(1),vascular(1)	18	total_roots(1),root(17)
405_1			21	13	11	AT2G05920,AT5G04960,AT4G38510,AT2G32300,AT5G42180,AT3G49960,AT2G41970,AT3G05490,AT1G48930,AT1G49240,AT1G12560,AT4G25790,AT3G10710,AT2G35610,AT2G44110,AT5G05500,AT5G60950,AT5G51060,AT5G05820,AT4G34580,AT3G60330	AT5G04960,AT2G32300,AT5G42180,AT3G49960,AT1G48930,AT1G12560,AT3G10710,AT5G60950	0.619048	14	21	cluster_1130(p-value:2.59e-03),cluster_195(p-value:2.08e-05),cluster_1(p-value:5.83e-17),cluster_2(p-value:1.04e-06),cluster_323(p-value:7.19e-02),cluster_37(p-value:5.70e-11),cluster_3(p-value:7.83e-44),cluster_433(p-value:2.16e-29),cluster_487(p-value:3.00e-27),cluster_512(p-value:3.61e-03),cluster_5(p-value:9.43e-01),cluster_6(p-value:3.60e-12),cluster_960(p-value:9.99e-03),cluster_993(p-value…	cluster_37	cluster_195,cluster_512,cluster_37		root(10),sepal(11),trichoblast(11),flower(13),root(19)	sepal(3),flower(4),root(5),trichoblast(5),root(6)	16	total_roots(1),seedlings(2),Small_excised_segments_of_primary_root_tissue_corresponding_to_root-hair_elongation(2),whole_plant(2),whole_seedlings(3),root(6)
405_2		yes	11	8	5	AT3G06300,AT4G00680,AT5G52060,AT1G11670,AT5G01610,AT2G17720,AT5G65020,AT2G24260,AT3G51460,AT2G22470,AT5G05880	AT3G06300,AT2G17720,AT2G22470	0.727273	16	11	cluster_0(p-value:7.77e-29),cluster_122(p-value:8.71e-03),cluster_1298(p-value:1.43e-01),cluster_1312(p-value:1.43e-01),cluster_1317(p-value:1.43e-01),cluster_157(p-value:5.51e-02),cluster_1(p-value:2.56e-18),cluster_297(p-value:2.89e-03),cluster_309(p-value:6.19e-02),cluster_37(p-value:3.45e-01),cluster_4(p-value:5.62e-42),cluster_51(p-value:3.54e-43),cluster_592(p-value:3.63e-08),cluster_5(p-va…	cluster_99	cluster_592,cluster_80,cluster_99		pollen(9),sepal(9),stamen(9),stem(9),root(11)	root(3),sepal(3),stamen(3),stem(3),vascular(3)	16	total_roots(1),seedlings(2),Small_excised_segments_of_primary_root_tissue_corresponding_to_root-hair_elongation(2),whole_plant(2),whole_seedlings(3),root(6)
407_1	yes		7	0	5	AT5G22740,AT2G39700,AT3G54920,AT5G55730,AT2G28950,AT3G61640,AT4G03210	AT5G22740,AT2G39700,AT3G54920,AT5G55730,AT2G28950,AT3G61640,AT4G03210	0	10	7	cluster_1(p-value:2.48e-27),cluster_286(p-value:1.93e-01),cluster_30(p-value:1.69e-01),cluster_387(p-value:8.02e-01),cluster_38(p-value:3.57e-03),cluster_406(p-value:2.33e-06),cluster_408(p-value:7.92e-15),cluster_5(p-value:9.35e-01),cluster_770(p-value:4.01e-02),cluster_79(p-value:2.81e-08)	cluster_79	cluster_408,cluster_1,cluster_79		sepal(7),shoot(7),shoot(7),stamen(7),vascular(7)	sepal(7),shoot(7),shoot(7),stamen(7),vascular(7)	25	carpel(1),fully_expanded_leaves(1),shoot_apex_rosette_stage(1),shoot(2),globular_embryo(3),seed(6),flower(11)
411_1	yes		8	0	4	AT5G14150,AT1G62790,AT2G30490,AT4G30170,AT5G66390,AT3G24670,AT1G14080,AT2G30210	AT5G14150,AT1G62790,AT2G30490,AT4G30170,AT5G66390,AT3G24670,AT1G14080,AT2G30210	0	12	8	cluster_113(p-value:3.65e-09),cluster_1315(p-value:4.94e-04),cluster_167(p-value:1.15e-08),cluster_255(p-value:2.02e-14),cluster_29(p-value:1.25e-13),cluster_2(p-value:6.27e-21),cluster_339(p-value:8.32e-02),cluster_341(p-value:1.87e-01),cluster_634(p-value:6.69e-02),cluster_787(p-value:5.26e-03),cluster_806(p-value:8.68e-02),cluster_938(p-value:1.56e-01)	cluster_113	cluster_634,cluster_113,cluster_339		seed(4),stem(4),flower(6),hypocotyl(6),root(8)	seed(4),stem(4),flower(6),hypocotyl(6),root(8)	33	total_roots(1),the_entire_seedlings(2),seedlings(3),whole_plant(3),whole_plants_seedling(3),Small_excised_segments_of_primary_root_tissue_corresponding_to_root-hair_elongation(4),whole_seedlings(6),root(11)
415_1			6	0	3	AT5G66390,AT3G21770,AT4G30170,AT4G11290,AT2G30210,AT2G44790	AT5G66390,AT3G21770,AT4G30170,AT4G11290,AT2G30210,AT2G44790	0	17	5	cluster_0(p-value:1.77e-11),cluster_1046(p-value:9.61e-06),cluster_1160(p-value:9.61e-06),cluster_123(p-value:1.87e-01),cluster_15(p-value:6.99e-06),cluster_259(p-value:9.30e-06),cluster_29(p-value:1.58e-05),cluster_2(p-value:1.83e-14),cluster_372(p-value:1.06e-09),cluster_404(p-value:1.86e-07),cluster_579(p-value:2.47e-01),cluster_59(p-value:8.50e-06),cluster_5(p-value:3.15e-01),cluster_62(p-val…	cluster_59	cluster_59,cluster_692,cluster_919		vascular(3),flower(4),leaf(4),hypocotyl(6),root(6)	vascular(3),flower(4),leaf(4),hypocotyl(6),root(6)	27	seedlings(2),cotyledon_hypocotyl(4),Small_excised_segments_of_primary_root_tissue_corresponding_to_root-hair_elongation(4),whole_plant(4),whole_seedlings(4),root(9)

## Sheet: Table S3
Experimental conditions of co-expression modules
Column # in the data matrix	CEL files	Conditional descriptions	ME or GSM IDs
Co-expression module ID starting with 2
COL64	ATGE_27_A.CEL	col-0age(21+_days)internodeshoot_	ME00319
COL65	ATGE_27_B.CEL	col-0age(21+_days)internodeshoot_	ME00319
COL66	ATGE_27_C.CEL	col-0age(21+_days)internodeshoot_	ME00319
COL67	ATGE_28_A2.CEL	col-0age(21+_days)nodeshoot_	ME00319
COL320	ST001_ATH1_A7.WT.Base1.CEL	inflorescence stem base	GSM133753
COL321	ST001_ATH1_A8.WT.Base2.CEL	inflorescence stem base	GSM133754
COL322	STEM_GC7.cel	controlled system (29 days); age (29 days ); stem	ME00318
COL323	STEM_GC8.cel	controlled system (29 days); age (29 days ); stem	ME00318
COL324	STEM_GH7.cel	greenhouse (29 days); age (29 days ); stem	ME00318
COL325	STEM_GH8.cel	greenhouse (29 days); age (29 days ); stem	ME00318
Co-expression module ID starting with 3
COL61	ATGE_26_A.CEL	col-0age(21+_days)cauline_leaf_	ME00319
COL62	ATGE_26_B.CEL	col-0age(21+_days)cauline_leaf_	ME00319
COL63	ATGE_26_C.CEL	col-0age(21+_days)cauline_leaf_	ME00319
COL108	ATGE_73_A.CEL	col-0age(6_weeks)pollen_	ME00319
COL109	ATGE_73_B.CEL	col-0age(6_weeks)pollen_	ME00319
COL110	ATGE_73_C.CEL	col-0age(6_weeks)pollen_	ME00319
COL187	DH001_ATH1_A1.UNM1.CEL	OrganismPart: Pollen Ecotype: Ler-0 GeneticModification: None NASC:Growth Stage: 5.10 NASC:StockCode: NW20	GSM142734
COL188	DH001_ATH1_A2.BCP1.CEL	OrganismPart: Pollen Ecotype: Ler-0 GeneticModification: None NASC:Growth Stage: 5.10 NASC:StockCode: NW20	GSM142735
COL189	DH001_ATH1_A3.TCP1.CEL	OrganismPart: Pollen Ecotype: Ler-0 GeneticModification: None NASC:Growth Stage: 5.10 NASC:StockCode: NW20	GSM142736
COL190	DH001_ATH1_A4.UNM2.CEL	OrganismPart: Pollen Ecotype: Ler-0 GeneticModification: None NASC:Growth Stage: 5.10 NASC:StockCode: NW20	GSM142737
COL191	DH001_ATH1_A5.BCP2.CEL	OrganismPart: Pollen Ecotype: Ler-0 GeneticModification: None NASC:Growth Stage: 5.10 NASC:StockCode: NW20	GSM142738
COL192	DH001_ATH1_A6.TCP2.CEL	OrganismPart: Pollen Ecotype: Ler-0 GeneticModification: None NASC:Growth Stage: 5.10 NASC:StockCode: NW20	GSM142739
COL256	Li_Control_3.1.cel	seed germination water (3 hours)	ME00350
COL259	Li_Control_6.2.cel	seed germination water (6 hours)	ME00350
COL261	MC001_ATH1_A10.Campb.326.CEL	MYB761 Knockout, Plant Cell 13, 2777-2791 Overexpressor GROWTHCONDITIONS Dark DEVELOPMENTSTAGE 0.7 Whole Plant	http://affymetrix.arabidopsis.info/narrays/experimentpage.pl?experimentid=14
COL262	MC001_ATH1_A11.Campb.327.CEL	MYB761 Knockout, Plant Cell 13, 2777-2791 Overexpressor GROWTHCONDITIONS Dark DEVELOPMENTSTAGE 0.7 Whole Plant	http://affymetrix.arabidopsis.info/narrays/experimentpage.pl?experimentid=14
COL263	MC001_ATH1_A12.Campb.328.new..CEL	MYB61 Overexpressor GROWTHCONDITIONS Dark DEVELOPMENTSTAGE 0.7 Whole Plant	http://affymetrix.arabidopsis.info/narrays/experimentpage.pl?experimentid=14
COL293	Nakabayashi_ABA3.1.cel	seed imbibition ABA (3 uM, 24 hours)	ME00351
COL294	Nakabayashi_ABA3.2.cel	seed imbibition ABA (3 uM, 24 hours)	ME00351
COL297	Nakabayashi_Imb24.1.cel	24 h imbibed in water imbibed seeds water (48 hours)	ME00351
COL298	Nakabayashi_Imb24.2.cel	24 h imbibed in water imbibed seeds water (48 hours)	ME00351
COL346	Yamauchi_WT4CA.cel	seeds dry seed stage cold (4 C, 96 hr )	ME00348
COL347	Yamauchi_WT4CB.cel	seeds dry seed stage cold (4 C, 96 hr )	ME00348
Co-expression module ID starting with 4
COL55	ATGE_19_A.CEL	col-0age(17_days)petiole_	ME00319
COL56	ATGE_19_B.CEL	col-0age(17_days)petiole_	ME00319
COL57	ATGE_19_C.CEL	col-0age(17_days)petiole_	ME00319
COL64	ATGE_27_A.CEL	col-0age(21+_days)internodeshoot_	ME00319
COL65	ATGE_27_B.CEL	col-0age(21+_days)internodeshoot_	ME00319
COL66	ATGE_27_C.CEL	col-0age(21+_days)internodeshoot_	ME00319
COL67	ATGE_28_A2.CEL	col-0age(21+_days)nodeshoot_	ME00319
COL127	ATGE_93_B.CEL	col-0age(15_days)root_	ME00319
COL128	ATGE_9_A.CEL	col-0age(17_days)root_	ME00319
COL129	ATGE_9_B.CEL	col-0age(17_days)root_	ME00319
COL156	AtGen_D.10_1.FS_REP1_ATH1.CEL	cotyledon ; hypocotyl seedling growth light wavelength (far-red light, 45 minutes)	ME00345
COL157	AtGen_D.11_1.PS_REP1_ATH1.CEL	cotyledon ; hypocotyl seedling growth light regime (continuous darkness, 44 minutes) light wavelength (red light, 1 minutes)	ME00345
COL158	AtGen_D.12_1.RS_REP1_ATH1.CEL	cotyledon ; hypocotyl seedling growth light wavelength (red light, 45 minutes)	ME00345
COL159	AtGen_D.13_1.BS_REP1_ATH1.CEL	cotyledon ; hypocotyl seedling growth light wavelength (blue light, 45 minutes)	ME00345
COL184	DB001_ATH1_A2.Brown.cal.CEL	OrganismPart: Cell culture Age time point: 9 day timepoint Ecotype: Ler NASC:StockCode: NW20	GSM142592
COL221	HY001_ATH1_A1.Yap.AMF.CEL	total roots (primary and all lateral )	http://affymetrix.arabidopsis.info/narrays/experimentpage.pl?experimentid=35
COL281	MJ001_ATH1_A3.jones.rh1.CEL	OrganismPart: Small excised segments of primary root tissue corresponding to root-hair elongation zone Ecotype: Columbia GeneticModification: EMS mutant, Plant Cell (1990) 2:235-243 NASC:Growth Stage: 1.02 NASC:StockCode: N2259 StrainOrLine: rhd2-1	gsm142752
COL282	MJ001_ATH1_A4.jones.rh2.CEL	Small excised segments of primary root tissue corresponding to root-hair elongation	gsm142753
COL299	PU001_ATH1_A1.Urwin.Con.CEL	Stock Code: N1093 Developmental stage: 6.1 Tissue: lateral roots	GSM133717
COL305	RD001_ATH1_A1.deeke.tum.CEL	Tumour	GSM133719
COL307	RD001_ATH1_A3.deeke.tum.CEL	Tumour	GSM133721
COL312	SF001_ATH1_A4.Fille.ANGR4.12.dex.CEL	OrganismPart: root Ecotype: C24 GeneticModification: Transgenic plant carrying ANR1::rGR fusion under the 35S promoter control. The ANR1::rGR fusion is stongly expressed in this line. NASC:Growth Stage: 1.02 NASC:StockCode: StrainOrLine: Working overexpressor	GSM142670
COL322	STEM_GC7.cel	controlled system (29 days); age (29 days ); stem	ME00318
COL323	STEM_GC8.cel	controlled system (29 days); age (29 days ); stem	ME00318
COL325	STEM_GH8.cel	greenhouse (29 days); age (29 days ); stem	ME00318
COL343	YH001_ATH1_A2.Yap.AMF.CEL	col-0age(7_days)root_	ME00319
Co-expression module ID starting with 14
COL58	ATGE_25_A.CEL	col-0age(35_days)senescence_leaf_	ME00319
COL59	ATGE_25_B.CEL	col-0age(35_days)senescence_leaf_	ME00319
COL60	ATGE_25_C.CEL	col-0age(35_days)senescence_leaf_	ME00319
COL93	ATGE_41_A.CEL	col-0age(21+_days)sepalstage_15_flower_	ME00319
COL94	ATGE_41_B.CEL	col-0age(21+_days)sepalstage_15_flower_	ME00319
COL95	ATGE_41_C.CEL	col-0age(21+_days)sepalstage_15_flower_	ME00319
COL135	AtGen_A.17_24.1_REP1_ATH1.CEL	vascular leaf late rosette growth Pseudomonas syringae pv. tomato avrRpm1 (10e8 cfu/ml ) time after treatment (2 hours)	ME00331
COL138	AtGen_A.24_25.4_REP3_ATH1.CEL	vascular leaf late rosette growth Pseudomonas syringae pv. tomato avrRpm1 (10e8 cfu/ml ) time after treatment (6 hours)	ME00331
COL165	Bc181.1.CEL	vascular leaf rosette growth Botrytis cinerea (5X10^5 spores/ml ) time after treatment (18 hours)	ME00341
COL166	Bc482.1.CEL	vascular leaf rosette growth Botrytis cinerea (5X10^5 spores/ml ) time after treatment (48 hours)	ME00341
COL167	Bc482.2.CEL	vascular leaf rosette growth Botrytis cinerea (5X10^5 spores/ml ) time after treatment (48 hours)	ME00341
COL216	Goda_I_MJ3.2.CEL	whole plant 7-day-old seedlings Methyl Jasmonate (10 uM, 3 hours)	ME00337
COL230	JL001_ATH1_A1.LLOYD.POH.CEL	Stock Code: N2614 Developmental stage: 6.0 Tissue: Rosette leaves Genetic background: ws-2 Genetic variation: T-DNA insert	GSM260953
COL231	JL001_ATH1_A2.LLOYD.POH.CEL	Stock Code: N2614 Developmental stage: 6.0 Tissue: Rosette leaves Genetic background: ws-2 Genetic variation: T-DNA insert	GSM260955
COL242	Kiba2_28.CEL	whole plant 21-day-old plants, vegetative stage no treatment	ME00356
COL243	Kiba2_29.CEL	whole plant 21-day-old plants, vegetative stage no treatment	ME00356
COL252	LH001_ATH1_A8.Heggi.HEW.CEL	whole leaves	http://affymetrix.arabidopsis.info/narrays/experimentpage.pl?experimentid=29
COL273	MG001_ATH1_A12.Torres.5N6.CEL	OrganismPart: Whole leaf Age time point: 4 hours Ecotype: col-5 NASC:Growth Stage: 3.90 NASC:StockCode: N1688	GSM142834
COL275	MG001_ATH1_A25.Torres.8N1.CEL	OrganismPart: Whole leaf Age time point: 4 hours Ecotype: col-5 NASC:Growth Stage: 3.90 NASC:StockCode: N1688	GSM142844
COL299	PU001_ATH1_A1.Urwin.Con.CEL	Stock Code: N1093 Developmental stage: 6.1 Tissue: lateral roots	GSM133717
COL335	VB001_ATH1_A10.Bwoll.Col2.CEL	fully expanded leaves	GSM133738
Co-expression module ID starting with 15
COL115	ATGE_77_E.CEL	col-0age(8_weeks)heart_embryo_	ME00319
COL116	ATGE_77_F.CEL	col-0age(8_weeks)heart_embryo_	ME00319
COL117	ATGE_78_D.CEL	col-0age(8_weeks)triangle_embryo_	ME00319
COL122	ATGE_82_A.CEL	col-0age(8_weeks)early_curled_cotyledon_	ME00319
COL123	ATGE_82_B.CEL	col-0age(8_weeks)early_curled_cotyledon_	ME00319
COL124	ATGE_82_C.CEL	col-0age(8_weeks)early_curled_cotyledon_	ME00319
COL125	ATGE_83_A.CEL	col-0age(8_weeks)early_green_cotyledon_	ME00319
COL257	Li_Control_3.2.cel	seed germination water (3 hours)	ME00350
COL258	Li_Control_6.1.cel	seed germination water (6 hours)	ME00350
COL259	Li_Control_6.2.cel	seed germination water (6 hours)	ME00350
COL294	Nakabayashi_ABA3.2.cel	seed imbibition ABA (3 uM, 24 hours)	ME00351
COL295	Nakabayashi_DS1.cel	no treatment dry seeds	ME00351
COL296	Nakabayashi_DS2.cel	no treatment dry seeds	ME00351
COL301	Preston_chip.1.dry.seed.CEL	seed dry seed stage no treatment	ME00346
COL302	Preston_chip.2.dry.seed.CEL	seed dry seed stage no treatment	ME00346
COL304	Preston_chip.6.3hr.imbibed.seed.CEL	seed imbibition water (3 hours)	ME00346
COL344	Yamauchi_WT22CA.cel	seeds dry seed stage average daily temperature (22 C, 96 hr )	ME00348
COL346	Yamauchi_WT4CA.cel	seeds dry seed stage cold (4 C, 96 hr )	ME00348
Co-expression module ID starting with 16
COL11	X0122.CEL	cold_control_30min_root no treatment root	ME00325
COL126	ATGE_93_A.CEL	col-0age(15_days)root_	ME00319
COL127	ATGE_93_B.CEL	col-0age(15_days)root_	ME00319
COL128	ATGE_9_A.CEL	col-0age(17_days)root_	ME00319
COL129	ATGE_9_B.CEL	col-0age(17_days)root_	ME00319
COL156	AtGen_D.10_1.FS_REP1_ATH1.CEL	cotyledon ; hypocotyl seedling growth light wavelength (far-red light, 45 minutes)	ME00345
COL157	AtGen_D.11_1.PS_REP1_ATH1.CEL	cotyledon ; hypocotyl seedling growth light regime (continuous darkness, 44 minutes) light wavelength (red light, 1 minutes)	ME00345
COL158	AtGen_D.12_1.RS_REP1_ATH1.CEL	cotyledon ; hypocotyl seedling growth light wavelength (red light, 45 minutes)	ME00345
COL159	AtGen_D.13_1.BS_REP1_ATH1.CEL	cotyledon ; hypocotyl seedling growth light wavelength (blue light, 45 minutes)	ME00345
COL221	HY001_ATH1_A1.Yap.AMF.CEL	total roots (primary and all lateral )	http://affymetrix.arabidopsis.info/narrays/experimentpage.pl?experimentid=35
COL256	Li_Control_3.1.cel	seed germination water (3 hours)	ME00350
COL257	Li_Control_3.2.cel	seed germination water (3 hours)	ME00350
COL258	Li_Control_6.1.cel	seed germination water (6 hours)	ME00350
COL259	Li_Control_6.2.cel	seed germination water (6 hours)	ME00350
COL293	Nakabayashi_ABA3.1.cel	seed imbibition ABA (3 uM, 24 hours)	ME00351
COL294	Nakabayashi_ABA3.2.cel	seed imbibition ABA (3 uM, 24 hours)	ME00351
COL297	Nakabayashi_Imb24.1.cel	24 h imbibed in water imbibed seeds water (48 hours)	ME00351
COL306	RD001_ATH1_A2.deeke.Inf.CEL	Inflorescence stalk	GSM133720
COL312	SF001_ATH1_A4.Fille.ANGR4.12.dex.CEL	OrganismPart: root Ecotype: C24 GeneticModification: Transgenic plant carrying ANR1::rGR fusion under the 35S promoter control. The ANR1::rGR fusion is stongly expressed in this line. NASC:Growth Stage: 1.02 NASC:StockCode: StrainOrLine: Working overexpressor	GSM142670
COL313	SF002_ATH1_A6.Fille.WT.dex.CEL	OrganismPart: root Ecotype: C24 GeneticModification: Transgenic plant carrying ANR1::rGR fusion under the 35S promoter control. The ANR1::rGR fusion is stongly expressed in this line. NASC:Growth Stage: 1.02 NASC:StockCode: StrainOrLine: Working overexpressor	GSM142675
COL346	Yamauchi_WT4CA.cel	seeds dry seed stage cold (4 C, 96 hr )	ME00348
COL347	Yamauchi_WT4CB.cel	seeds dry seed stage cold (4 C, 96 hr )	ME00348
Co-expression module ID starting with 18
COL4	X0022.CEL	cold_control_0min_root no treatment root	ME00325
COL10	X0121.CEL	cold_control_30min_root no treatment root	ME00325
COL11	X0122.CEL	cold_control_30min_root no treatment root	ME00325
COL27	X2611.CEL	osmotic_24h_shoot mannitol (300 mM, 24 hours) shoot	ME00327
COL58	ATGE_25_A.CEL	col-0age(35_days)senescence_leaf_	ME00319
COL59	ATGE_25_B.CEL	col-0age(35_days)senescence_leaf_	ME00319
COL60	ATGE_25_C.CEL	col-0age(35_days)senescence_leaf_	ME00319
COL61	ATGE_26_A.CEL	col-0age(21+_days)cauline_leaf_	ME00319
COL62	ATGE_26_B.CEL	col-0age(21+_days)cauline_leaf_	ME00319
COL63	ATGE_26_C.CEL	col-0age(21+_days)cauline_leaf_	ME00319
COL71	ATGE_2_A.CEL	col-0age(7_days)hypocotyl_	ME00319
COL73	ATGE_2_C.CEL	col-0age(7_days)hypocotyl_	ME00319
COL93	ATGE_41_A.CEL	col-0age(21+_days)sepalstage_15_flower_	ME00319
COL94	ATGE_41_B.CEL	col-0age(21+_days)sepalstage_15_flower_	ME00319
COL95	ATGE_41_C.CEL	col-0age(21+_days)sepalstage_15_flower_	ME00319
COL125	ATGE_83_A.CEL	col-0age(8_weeks)early_green_cotyledon_	ME00319
COL156	AtGen_D.10_1.FS_REP1_ATH1.CEL	cotyledon ; hypocotyl seedling growth light wavelength (far-red light, 45 minutes)	ME00345
COL157	AtGen_D.11_1.PS_REP1_ATH1.CEL	cotyledon ; hypocotyl seedling growth light regime (continuous darkness, 44 minutes) light wavelength (red light, 1 minutes)	ME00345
COL158	AtGen_D.12_1.RS_REP1_ATH1.CEL	cotyledon ; hypocotyl seedling growth light wavelength (red light, 45 minutes)	ME00345
COL159	AtGen_D.13_1.BS_REP1_ATH1.CEL	cotyledon ; hypocotyl seedling growth light wavelength (blue light, 45 minutes)	ME00345
COL172	C7_1.CEL	heat_1h_38C_cell_culture	ME00339
COL303	Preston_chip.5.3hr.imbibed.seed.CEL	seed imbibition water (3 hours)	ME00346
COL304	Preston_chip.6.3hr.imbibed.seed.CEL	seed imbibition water (3 hours)	ME00346
COL332	T2.aph..MM2d...CEL	cultured cell early stationary phase time after drug removal (2 hours)	ME00365
COL335	VB001_ATH1_A10.Bwoll.Col2.CEL	fully expanded leaves	GSM133738
COL346	Yamauchi_WT4CA.cel	seeds dry seed stage cold (4 C, 96 hr )	ME00348
Co-expression module ID starting with 19
COL85	ATGE_36_A.CEL	col-0age(21+_days)stamen_	ME00319
COL86	ATGE_36_B.CEL	col-0age(21+_days)stamen_	ME00319
COL87	ATGE_36_C.CEL	col-0age(21+_days)stamen_	ME00319
COL99	ATGE_43_A.CEL	col-0age(21+_days)stage_15_flowerstamen_	ME00319
COL100	ATGE_43_B.CEL	col-0age(21+_days)stage_15_flowerstamen_	ME00319
COL101	ATGE_43_C.CEL	col-0age(21+_days)stage_15_flowerstamen_	ME00319
COL108	ATGE_73_A.CEL	col-0age(6_weeks)pollen_	ME00319
COL109	ATGE_73_B.CEL	col-0age(6_weeks)pollen_	ME00319
COL110	ATGE_73_C.CEL	col-0age(6_weeks)pollen_	ME00319
COL111	ATGE_76_A.CEL	col-0age(8_weeks)globular_embryo_	ME00319
COL112	ATGE_76_B.CEL	col-0age(8_weeks)globular_embryo_	ME00319
COL113	ATGE_76_C.CEL	col-0age(8_weeks)globular_embryo_	ME00319
COL349	ZW001_ATH1_A2.Wilson.mlb.CEL	ms1ttg-old Flower	Analysis of anther development by identifying downstream genes controlled by MS1
Co-expression module ID starting with 20
COL13	X1511.CEL	cold (4 C, 12 hours) root	ME00325
COL14	X1512.CEL	cold (4 C, 12 hours) root	ME00325
COL31	X337.MT.CEL	shoot system seedling growth MT-7dC(soil) cold (4C, 7 days)	ME00321
COL32	X3412.CEL	salt_6h_shoot NaCl (150 mM, 6 hours) shoot	ME00328
COL35	X343.MT.CEL	shoot system seedling growth MT-7dC(soil) cold (4C, 7 days)	ME00321
COL41	X498r.MT.CEL	whole plants seedling growth MT-WT(zat12) gl1	ME00323
COL55	ATGE_19_A.CEL	col-0age(17_days)petiole_	ME00319
COL67	ATGE_28_A2.CEL	col-0age(21+_days)nodeshoot_	ME00319
COL68	ATGE_29_A2.CEL	col-0age(21_days)inflorescencestage_1-6_flower_	ME00319
COL69	ATGE_29_B2.CEL	col-0age(21_days)inflorescencestage_1-6_flower_	ME00319
COL70	ATGE_29_C2.CEL	col-0age(21_days)inflorescencestage_1-6_flower_	ME00319
COL74	ATGE_31_A2.CEL	col-0age(21+_days)stage_9_flower_	ME00319
COL75	ATGE_32_A2.CEL	col-0age(21+_days)stage_10-11_flower_	ME00319
COL76	ATGE_32_B2.CEL	col-0age(21+_days)stage_10-11_flower_	ME00319
COL77	ATGE_32_C2.CEL	col-0age(21+_days)stage_10-11_flower_	ME00319
COL88	ATGE_37_A.CEL	col-0age(21+_days)carpel_	ME00319
COL105	ATGE_4_A.CEL	col-0age(7_days)leafshoot_apex_	ME00319
COL106	ATGE_4_B.CEL	col-0age(7_days)leafshoot_apex_	ME00319
COL107	ATGE_4_C.CEL	col-0age(7_days)leafshoot_apex_	ME00319
COL178	Col_0_1.cel	shoot apex rosette stage KB9 line	ME00317
COL202	GW001_ATH1_A21.Warre.00f.CEL	All aerial tissue	GSM142876
COL213	Goda_I_ABA1.2.CEL	whole plant 7-day-old seedlings ABA (10 uM, 1 hours)	ME00333
COL223	JB001_ATH1_A1.1.Boyce.Kan.1.CEL	OrganismPart: whole seedling Ecotype: Col-0 GeneticModification: Aequorin transgene NASC:StockCode: StrainOrLine: aeq+	GSM142585
COL253	Ler.0.1.CEL	shoot apex rosette stage	ME00317
COL254	Ler.0.2.CEL	shoot apex rosette stage	ME00317
COL255	Ler.3.2.CEL	shoot apex rosette stage KB31 line photoperiod (16 hr, 3 days)	ME00317
COL292	NJ001_ATH1_A7.Jor.15B.2.3.CEL	OrganismPart: total tissue Ecotype: Ler GeneticModification: EMS Mutant of N1695 NASC:Growth Stage: 1.04 NASC:StockCode: StrainOrLine: 15B	GSM142762
Co-expression module ID starting with 40
COL74	ATGE_31_A2.CEL	col-0age(21+_days)stage_9_flower_	ME00319
COL75	ATGE_32_A2.CEL	col-0age(21+_days)stage_10-11_flower_	ME00319
COL76	ATGE_32_B2.CEL	col-0age(21+_days)stage_10-11_flower_	ME00319
COL77	ATGE_32_C2.CEL	col-0age(21+_days)stage_10-11_flower_	ME00319
COL78	ATGE_33_A.CEL	col-0age(21+_days)stage_12_flower_	ME00319
COL88	ATGE_37_A.CEL	col-0age(21+_days)carpel_	ME00319
COL102	ATGE_45_A.CEL	col-0age(21+_days)carpelstage_15_flower_	ME00319
COL103	ATGE_45_B.CEL	col-0age(21+_days)carpelstage_15_flower_	ME00319
COL104	ATGE_45_C.CEL	col-0age(21+_days)carpelstage_15_flower_	ME00319
COL105	ATGE_4_A.CEL	col-0age(7_days)leafshoot_apex_	ME00319
COL178	Col_0_1.cel	shoot apex rosette stage KB9 line	ME00317
COL253	Ler.0.1.CEL	shoot apex rosette stage	ME00317
COL255	Ler.3.2.CEL	shoot apex rosette stage KB31 line photoperiod (16 hr, 3 days)	ME00317
Co-expression module ID starting with 41
COL126	ATGE_93_A.CEL	col-0age(15_days)root_	ME00319
COL127	ATGE_93_B.CEL	col-0age(15_days)root_	ME00319
COL209	Goda_III_CHX.3h.1.CEL	whole plant 7-day-old seedlings cycloheximide (10 uM, 3 hours)	ME00361
COL210	Goda_III_CHX.3h.2.CEL	whole plant 7-day-old seedlings cycloheximide (10 uM, 3 hours)	ME00361
COL212	Goda_II_3DT3h.2.CEL	whole plant 7-day-old seedlings 3-dehydroteasterone (1 uM, 3 hours)	ME00352
COL276	MH001_ATH1_A12.grevi.AT3.CEL	OrganismPart: whole seedling Ecotype: col-7 NASC:StockCode: N3731	gsm142698
COL277	MH001_ATH1_A6.grevi.AC3.CEL	OrganismPart: whole seedling Ecotype: col-7 NASC:StockCode: N3731	gsm142692
COL278	MH001_ATH1_A9.grevi.CT3.CEL	OrganismPart: whole seedling Ecotype: col-7 NASC:StockCode: N3731	gsm142695
COL279	MJ001_ATH1_A1.jones.WT1.CEL	Small excised segments of primary root tissue corresponding to root-hair elongation zone	gsm142750
COL280	MJ001_ATH1_A2.jones.WT2.CEL	Small excised segments of primary root tissue corresponding to root-hair elongation zone	gsm142751
COL282	MJ001_ATH1_A4.jones.rh2.CEL	Small excised segments of primary root tissue corresponding to root-hair elongation	gsm142753
COL313	SF002_ATH1_A6.Fille.WT.dex.CEL	OrganismPart: root Ecotype: C24 GeneticModification: Transgenic plant carrying ANR1::rGR fusion under the 35S promoter control. The ANR1::rGR fusion is stongly expressed in this line. NASC:Growth Stage: 1.02 NASC:StockCode: StrainOrLine: Working overexpressor	GSM142675
Co-expression module ID starting with 42
COL126	ATGE_93_A.CEL	col-0age(15_days)root_	ME00319
COL127	ATGE_93_B.CEL	col-0age(15_days)root_	ME00319
COL128	ATGE_9_A.CEL	col-0age(17_days)root_	ME00319
COL129	ATGE_9_B.CEL	col-0age(17_days)root_	ME00319
COL156	AtGen_D.10_1.FS_REP1_ATH1.CEL	cotyledon ; hypocotyl seedling growth light wavelength (far-red light, 45 minutes)	ME00345
COL157	AtGen_D.11_1.PS_REP1_ATH1.CEL	cotyledon ; hypocotyl seedling growth light regime (continuous darkness, 44 minutes) light wavelength (red light, 1 minutes)	ME00345
COL158	AtGen_D.12_1.RS_REP1_ATH1.CEL	cotyledon ; hypocotyl seedling growth light wavelength (red light, 45 minutes)	ME00345
COL159	AtGen_D.13_1.BS_REP1_ATH1.CEL	cotyledon ; hypocotyl seedling growth light wavelength (blue light, 45 minutes)	ME00345
COL221	HY001_ATH1_A1.Yap.AMF.CEL	total roots (primary and all lateral )	http://affymetrix.arabidopsis.info/narrays/experimentpage.pl?experimentid=35
COL262	MC001_ATH1_A11.Campb.327.CEL	MYB761 Knockout, Plant Cell 13, 2777-2791 Overexpressor GROWTHCONDITIONS Dark DEVELOPMENTSTAGE 0.7 Whole Plant	http://affymetrix.arabidopsis.info/narrays/experimentpage.pl?experimentid=14
COL263	MC001_ATH1_A12.Campb.328.new..CEL	MYB61 Overexpressor GROWTHCONDITIONS Dark DEVELOPMENTSTAGE 0.7 Whole Plant	http://affymetrix.arabidopsis.info/narrays/experimentpage.pl?experimentid=14
COL267	MC001_ATH1_A17.Campb.333.CEL	MYB61 Overexpressor GROWTHCONDITIONS Dark DEVELOPMENTSTAGE 0.7 Whole Plant	http://affymetrix.arabidopsis.info/narrays/experimentpage.pl?experimentid=14
COL281	MJ001_ATH1_A3.jones.rh1.CEL	OrganismPart: Small excised segments of primary root tissue corresponding to root-hair elongation zone Ecotype: Columbia GeneticModification: EMS mutant, Plant Cell (1990) 2:235-243 NASC:Growth Stage: 1.02 NASC:StockCode: N2259 StrainOrLine: rhd2-1	gsm142752
COL343	YH001_ATH1_A2.Yap.AMF.CEL	col-0age(7_days)root_	ME00319
Co-expression module ID starting with 44
COL4	X0022.CEL	cold_control_0min_root no treatment root	ME00325
COL11	X0122.CEL	cold_control_30min_root no treatment root	ME00325
COL126	ATGE_93_A.CEL	col-0age(15_days)root_	ME00319
COL127	ATGE_93_B.CEL	col-0age(15_days)root_	ME00319
COL128	ATGE_9_A.CEL	col-0age(17_days)root_	ME00319
COL129	ATGE_9_B.CEL	col-0age(17_days)root_	ME00319
COL156	AtGen_D.10_1.FS_REP1_ATH1.CEL	cotyledon ; hypocotyl seedling growth light wavelength (far-red light, 45 minutes)	ME00345
COL157	AtGen_D.11_1.PS_REP1_ATH1.CEL	cotyledon ; hypocotyl seedling growth light regime (continuous darkness, 44 minutes) light wavelength (red light, 1 minutes)	ME00345
COL158	AtGen_D.12_1.RS_REP1_ATH1.CEL	cotyledon ; hypocotyl seedling growth light wavelength (red light, 45 minutes)	ME00345
COL159	AtGen_D.13_1.BS_REP1_ATH1.CEL	cotyledon ; hypocotyl seedling growth light wavelength (blue light, 45 minutes)	ME00345
COL211	Goda_II_3DT3h.1.CEL	whole plant 7-day-old seedlings 3-dehydroteasterone (1 uM, 3 hours)	ME00352
COL212	Goda_II_3DT3h.2.CEL	whole plant 7-day-old seedlings 3-dehydroteasterone (1 uM, 3 hours)	ME00352
COL218	HO001_ATH1_A2.Okamo.gpal.control.CEL	OrganismPart: whole plant Ecotype: ws-2 NASC:Growth Stage: 10-day-old whole plant NASC:StockCode: N1601 Experiment: Comparative transcriptome analysis between wild-type and gpa1 mutant in response to ABA	GSM142785
COL220	HO001_ATH1_A4.Okamo.WS.control.CEL	OrganismPart: whole plant Ecotype: ws-2 NASC:Growth Stage: 10-day-old whole plant NASC:StockCode: N1601 Experiment: Comparative transcriptome analysis between wild-type and gpa1 mutant in response to ABA	GSM142787
COL221	HY001_ATH1_A1.Yap.AMF.CEL	total roots (primary and all lateral )	http://affymetrix.arabidopsis.info/narrays/experimentpage.pl?experimentid=35
COL276	MH001_ATH1_A12.grevi.AT3.CEL	OrganismPart: whole seedling Ecotype: col-7 NASC:StockCode: N3731	gsm142698
COL278	MH001_ATH1_A9.grevi.CT3.CEL	OrganismPart: whole seedling Ecotype: col-7 NASC:StockCode: N3731	gsm142695
COL343	YH001_ATH1_A2.Yap.AMF.CEL	col-0age(7_days)root_	ME00319
Co-expression module ID starting with 46
COL74	ATGE_31_A2.CEL	col-0age(21+_days)stage_9_flower_	ME00319
COL75	ATGE_32_A2.CEL	col-0age(21+_days)stage_10-11_flower_	ME00319
COL76	ATGE_32_B2.CEL	col-0age(21+_days)stage_10-11_flower_	ME00319
COL77	ATGE_32_C2.CEL	col-0age(21+_days)stage_10-11_flower_	ME00319
COL78	ATGE_33_A.CEL	col-0age(21+_days)stage_12_flower_	ME00319
COL102	ATGE_45_A.CEL	col-0age(21+_days)carpelstage_15_flower_	ME00319
COL104	ATGE_45_C.CEL	col-0age(21+_days)carpelstage_15_flower_	ME00319
COL161	BD001_ATH1_A2.DAVIE.CON.CEL	OrganismPart: inflorescence Ecotype: ws NASC:Growth Stage: 6.0	GSM142598
COL162	BD001_ATH1_A3.DAVIE.T13.CEL	OrganismPart: inflorescence Ecotype: ws NASC:Growth Stage: 6.0	GSM142599;http://affymetrix.arabidopsis.info/narrays/experimentpage.pl?experimentid=74
COL163	BD001_ATH1_A4.DAVIE.T13.CEL	OrganismPart: inflorescence Ecotype: ws NASC:Growth Stage: 6.0	GSM142600;http://affymetrix.arabidopsis.info/narrays/experimentpage.pl?experimentid=74
COL197	FLOWER_GC5.cel	controlled system (29 days); age (29 days ); flower	ME00318
COL253	Ler.0.1.CEL	shoot apex rosette stage	ME00317
COL254	Ler.0.2.CEL	shoot apex rosette stage	ME00317
COL315	ST001_ATH1_A1.MUT.Top1.CEL	inflorescence stem tip	GSM133747
COL316	ST001_ATH1_A2.MUT.Top2.CEL	inflorescence stem tip	GSM133748
COL319	ST001_ATH1_A6.WT.Top2.CEL	inflorescence stem tip	GSM133752
COL349	ZW001_ATH1_A2.Wilson.mlb.CEL	ms1ttg-old Flower	Analysis of anther development by identifying downstream genes controlled by MS1
COL350	ZW001_ATH1_A4.Wilson.Ler.CEL	Old Flower Buds	Analysis of anther development by identifying downstream genes controlled by MS1
COL351	ZW002_ATH1_A2.GVB.Rep1.CEL	Old Flower Buds	Analysis of anther development by identifying downstream genes controlled by MS1
COL352	ZW002_ATH1_A3.GVB.Rep1.CEL	Young Flower Buds	Analysis of anther development by identifying downstream genes controlled by MS1
Co-expression module ID starting with 52
COL75	ATGE_32_A2.CEL	col-0age(21+_days)stage_10-11_flower_	ME00319
COL76	ATGE_32_B2.CEL	col-0age(21+_days)stage_10-11_flower_	ME00319
COL77	ATGE_32_C2.CEL	col-0age(21+_days)stage_10-11_flower_	ME00319
COL85	ATGE_36_A.CEL	col-0age(21+_days)stamen_	ME00319
COL86	ATGE_36_B.CEL	col-0age(21+_days)stamen_	ME00319
COL87	ATGE_36_C.CEL	col-0age(21+_days)stamen_	ME00319
COL108	ATGE_73_A.CEL	col-0age(6_weeks)pollen_	ME00319
COL109	ATGE_73_B.CEL	col-0age(6_weeks)pollen_	ME00319
COL110	ATGE_73_C.CEL	col-0age(6_weeks)pollen_	ME00319
COL187	DH001_ATH1_A1.UNM1.CEL	OrganismPart: Pollen Ecotype: Ler-0 GeneticModification: None NASC:Growth Stage: 5.10 NASC:StockCode: NW20	GSM142734
COL188	DH001_ATH1_A2.BCP1.CEL	OrganismPart: Pollen Ecotype: Ler-0 GeneticModification: None NASC:Growth Stage: 5.10 NASC:StockCode: NW20	GSM142735
COL189	DH001_ATH1_A3.TCP1.CEL	OrganismPart: Pollen Ecotype: Ler-0 GeneticModification: None NASC:Growth Stage: 5.10 NASC:StockCode: NW20	GSM142736
COL190	DH001_ATH1_A4.UNM2.CEL	OrganismPart: Pollen Ecotype: Ler-0 GeneticModification: None NASC:Growth Stage: 5.10 NASC:StockCode: NW20	GSM142737
COL191	DH001_ATH1_A5.BCP2.CEL	OrganismPart: Pollen Ecotype: Ler-0 GeneticModification: None NASC:Growth Stage: 5.10 NASC:StockCode: NW20	GSM142738
COL192	DH001_ATH1_A6.TCP2.CEL	OrganismPart: Pollen Ecotype: Ler-0 GeneticModification: None NASC:Growth Stage: 5.10 NASC:StockCode: NW20	GSM142739
Co-expression module ID starting with 61
COL3	X0021.CEL	cold_control_0min_root no treatment root	ME00325
COL4	X0022.CEL	cold_control_0min_root no treatment root	ME00325
COL11	X0122.CEL	cold_control_30min_root no treatment root	ME00325
COL38	X445.MT.CEL	whole plants seedling growth MT-p15-8 35S::ZAP12	ME00323
COL40	X456.MT.CEL	whole plants seedling growth MT-WT24h(plate) cold (4C, 24 hours)	ME00320
COL126	ATGE_93_A.CEL	col-0age(15_days)root_	ME00319
COL127	ATGE_93_B.CEL	col-0age(15_days)root_	ME00319
COL195	DV001_ATH1_A1.villa.zer.CEL	the entire seedlings;Identification of genes responsive to non-metabolised glucose analoges as an approach to hexokinase-independent glucose sensing in plants	http://affymetrix.arabidopsis.info/narrays/experimentpage.pl?experimentid=40
COL221	HY001_ATH1_A1.Yap.AMF.CEL	total roots (primary and all lateral )	http://affymetrix.arabidopsis.info/narrays/experimentpage.pl?experimentid=35
COL223	JB001_ATH1_A1.1.Boyce.Kan.1.CEL	OrganismPart: whole seedling Ecotype: Col-0 GeneticModification: Aequorin transgene NASC:StockCode: StrainOrLine: aeq+	GSM142585
COL224	JB001_ATH1_A1.2.Boyce.Kan.2.CEL	OrganismPart: whole seedling Ecotype: Col-0 GeneticModification: Aequorin transgene NASC:StockCode: StrainOrLine: aeq+	GSM142586
COL242	Kiba2_28.CEL	whole plant 21-day-old plants, vegetative stage no treatment	ME00356
COL243	Kiba2_29.CEL	whole plant 21-day-old plants, vegetative stage no treatment	ME00356
COL244	Kiba2_30.CEL	whole plant 21-day-old plants, vegetative stage no treatment	ME00356
COL267	MC001_ATH1_A17.Campb.333.CEL	MYB61 Overexpressor GROWTHCONDITIONS Dark DEVELOPMENTSTAGE 0.7 Whole Plant	http://affymetrix.arabidopsis.info/narrays/experimentpage.pl?experimentid=14
COL279	MJ001_ATH1_A1.jones.WT1.CEL	Small excised segments of primary root tissue corresponding to root-hair elongation zone	gsm142750
COL280	MJ001_ATH1_A2.jones.WT2.CEL	Small excised segments of primary root tissue corresponding to root-hair elongation zone	gsm142751
COL281	MJ001_ATH1_A3.jones.rh1.CEL	OrganismPart: Small excised segments of primary root tissue corresponding to root-hair elongation zone Ecotype: Columbia GeneticModification: EMS mutant, Plant Cell (1990) 2:235-243 NASC:Growth Stage: 1.02 NASC:StockCode: N2259 StrainOrLine: rhd2-1	gsm142752
COL282	MJ001_ATH1_A4.jones.rh2.CEL	Small excised segments of primary root tissue corresponding to root-hair elongation	gsm142753
COL285	MR001_ATH1_A3.Rente.WS2.Control.CEL	Whole seedlings	GSM142786
COL286	MR001_ATH1_A4.Rente.KKO.Control.CEL	Whole seedlings	GSM142787
COL287	NE001_ATH1_A2.Evans.w30.CEL	Growth Room 16 hour days Seedlings were floated on distilled water at 30 degrees centigrade, then blotted on tissue and frozen in liquid nitrogen	GSM142664
COL289	NE001_ATH1_A5.Evans.m30.CEL	Growth Room 16 hour days Seedlings were floated on distilled water at 30 degrees centigrade, then blotted on tissue and frozen in liquid nitrogen	GSM142667
COL291	NJ001_ATH1_A6.Jor.15B.2.2.CEL	OrganismPart: total tissue Ecotype: Ler GeneticModification: EMS Mutant of N1695 NASC:Growth Stage: 1.04 NASC:StockCode: StrainOrLine: 15B	GSM142761
COL292	NJ001_ATH1_A7.Jor.15B.2.3.CEL	OrganismPart: total tissue Ecotype: Ler GeneticModification: EMS Mutant of N1695 NASC:Growth Stage: 1.04 NASC:StockCode: StrainOrLine: 15B	GSM142762
COL312	SF001_ATH1_A4.Fille.ANGR4.12.dex.CEL	OrganismPart: root Ecotype: C24 GeneticModification: Transgenic plant carrying ANR1::rGR fusion under the 35S promoter control. The ANR1::rGR fusion is stongly expressed in this line. NASC:Growth Stage: 1.02 NASC:StockCode: StrainOrLine: Working overexpressor	GSM142670
COL313	SF002_ATH1_A6.Fille.WT.dex.CEL	OrganismPart: root Ecotype: C24 GeneticModification: Transgenic plant carrying ANR1::rGR fusion under the 35S promoter control. The ANR1::rGR fusion is stongly expressed in this line. NASC:Growth Stage: 1.02 NASC:StockCode: StrainOrLine: Working overexpressor	GSM142675
COL343	YH001_ATH1_A2.Yap.AMF.CEL	col-0age(7_days)root_	ME00319
Co-expression module ID starting with 64
COL4	X0022.CEL	cold_control_0min_root no treatment root	ME00325
COL11	X0122.CEL	cold_control_30min_root no treatment root	ME00325
COL50	X9321.CEL	heat_3h_root	ME00339
COL51	X9322.CEL	heat_3h_root	ME00339
COL128	ATGE_9_A.CEL	col-0age(17_days)root_	ME00319
COL129	ATGE_9_B.CEL	col-0age(17_days)root_	ME00319
COL211	Goda_II_3DT3h.1.CEL	whole plant 7-day-old seedlings 3-dehydroteasterone (1 uM, 3 hours)	ME00352
COL212	Goda_II_3DT3h.2.CEL	whole plant 7-day-old seedlings 3-dehydroteasterone (1 uM, 3 hours)	ME00352
COL213	Goda_I_ABA1.2.CEL	whole plant 7-day-old seedlings ABA (10 uM, 1 hours)	ME00333
COL218	HO001_ATH1_A2.Okamo.gpal.control.CEL	OrganismPart: whole plant Ecotype: ws-2 NASC:Growth Stage: 10-day-old whole plant NASC:StockCode: N1601 Experiment: Comparative transcriptome analysis between wild-type and gpa1 mutant in response to ABA	GSM142785
COL220	HO001_ATH1_A4.Okamo.WS.control.CEL	OrganismPart: whole plant Ecotype: ws-2 NASC:Growth Stage: 10-day-old whole plant NASC:StockCode: N1601 Experiment: Comparative transcriptome analysis between wild-type and gpa1 mutant in response to ABA	GSM142787
COL279	MJ001_ATH1_A1.jones.WT1.CEL	Small excised segments of primary root tissue corresponding to root-hair elongation zone	gsm142750
COL280	MJ001_ATH1_A2.jones.WT2.CEL	Small excised segments of primary root tissue corresponding to root-hair elongation zone	gsm142751
COL282	MJ001_ATH1_A4.jones.rh2.CEL	Small excised segments of primary root tissue corresponding to root-hair elongation	gsm142753
Co-expression module ID starting with 65
COL118	ATGE_79_A.CEL	col-0age(8_weeks)torpedo_embryo_	ME00319
COL119	ATGE_79_B.CEL	col-0age(8_weeks)torpedo_embryo_	ME00319
COL120	ATGE_79_C.CEL	col-0age(8_weeks)torpedo_embryo_	ME00319
COL121	ATGE_81_B.CEL	col-0age(8_weeks)walking-stick_seed_	ME00319
COL122	ATGE_82_A.CEL	col-0age(8_weeks)early_curled_cotyledon_	ME00319
COL123	ATGE_82_B.CEL	col-0age(8_weeks)early_curled_cotyledon_	ME00319
COL124	ATGE_82_C.CEL	col-0age(8_weeks)early_curled_cotyledon_	ME00319
COL125	ATGE_83_A.CEL	col-0age(8_weeks)early_green_cotyledon_	ME00319
COL257	Li_Control_3.2.cel	seed germination water (3 hours)	ME00350
COL258	Li_Control_6.1.cel	seed germination water (6 hours)	ME00350
COL262	MC001_ATH1_A11.Campb.327.CEL	MYB761 Knockout, Plant Cell 13, 2777-2791 Overexpressor GROWTHCONDITIONS Dark DEVELOPMENTSTAGE 0.7 Whole Plant	http://affymetrix.arabidopsis.info/narrays/experimentpage.pl?experimentid=14
COL263	MC001_ATH1_A12.Campb.328.new..CEL	MYB61 Overexpressor GROWTHCONDITIONS Dark DEVELOPMENTSTAGE 0.7 Whole Plant	http://affymetrix.arabidopsis.info/narrays/experimentpage.pl?experimentid=14
COL296	Nakabayashi_DS2.cel	no treatment dry seeds	ME00351
COL300	PU001_ATH1_A2.Urwin.Inf.CEL	Stock Code: N1093 Developmental stage: 6.1 Tissue: lateral roots	GSM133718
COL301	Preston_chip.1.dry.seed.CEL	seed dry seed stage no treatment	ME00346
COL302	Preston_chip.2.dry.seed.CEL	seed dry seed stage no treatment	ME00346
COL303	Preston_chip.5.3hr.imbibed.seed.CEL	seed imbibition water (3 hours)	ME00346
COL344	Yamauchi_WT22CA.cel	seeds dry seed stage average daily temperature (22 C, 96 hr )	ME00348
Co-expression module ID starting with 67
COL27	X2611.CEL	osmotic_24h_shoot mannitol (300 mM, 24 hours) shoot	ME00327
COL58	ATGE_25_A.CEL	col-0age(35_days)senescence_leaf_	ME00319
COL59	ATGE_25_B.CEL	col-0age(35_days)senescence_leaf_	ME00319
COL60	ATGE_25_C.CEL	col-0age(35_days)senescence_leaf_	ME00319
COL61	ATGE_26_A.CEL	col-0age(21+_days)cauline_leaf_	ME00319
COL62	ATGE_26_B.CEL	col-0age(21+_days)cauline_leaf_	ME00319
COL63	ATGE_26_C.CEL	col-0age(21+_days)cauline_leaf_	ME00319
COL93	ATGE_41_A.CEL	col-0age(21+_days)sepalstage_15_flower_	ME00319
COL94	ATGE_41_B.CEL	col-0age(21+_days)sepalstage_15_flower_	ME00319
COL95	ATGE_41_C.CEL	col-0age(21+_days)sepalstage_15_flower_	ME00319
COL296	Nakabayashi_DS2.cel	no treatment dry seeds	ME00351
COL301	Preston_chip.1.dry.seed.CEL	seed dry seed stage no treatment	ME00346
COL302	Preston_chip.2.dry.seed.CEL	seed dry seed stage no treatment	ME00346
COL303	Preston_chip.5.3hr.imbibed.seed.CEL	seed imbibition water (3 hours)	ME00346
COL304	Preston_chip.6.3hr.imbibed.seed.CEL	seed imbibition water (3 hours)	ME00346
Co-expression module ID starting with 68
COL136	AtGen_A.18_24.2_REP2_ATH1.CEL	vascular leaf late rosette growth Pseudomonas syringae pv. tomato avrRpm1 (10e8 cfu/ml ) time after treatment (2 hours)	ME00331
COL137	AtGen_A.19_24.3_REP3_ATH1.CEL	vascular leaf late rosette growth Pseudomonas syringae pv. tomato avrRpm1 (10e8 cfu/ml ) time after treatment (2 hours)	ME00331
COL182	D7.growth..MM2d...CEL	cultured cell time after subculture (7 days)	ME00367
COL203	GW001_ATH1_A23.Warre.03f.CEL	All aerial tissue	gsm142878
COL204	GW001_ATH1_A24.Warre.03f.CEL	All aerial tissue	gsm142879
COL233	JS001_ATH1.Control.4..CEL	Programmed Cell Death Control	http://affymetrix.arabidopsis.info/narrays/experimentpage.pl?experimentid=30
COL234	JS001_ATH1.Heat.4..CEL	Programmed Cell Death Heat	http://affymetrix.arabidopsis.info/narrays/experimentpage.pl?experimentid=30
COL235	JS001_ATH1.Sen.4..CEL	Programmed Cell Death Senescence	http://affymetrix.arabidopsis.info/narrays/experimentpage.pl?experimentid=30
COL236	JS001_ATH1_Control.3.new.CEL	Programmed Cell Death Control	http://affymetrix.arabidopsis.info/narrays/experimentpage.pl?experimentid=30
COL237	JS001_ATH1_Heat.3.new.CEL	Programmed Cell Death Heat	http://affymetrix.arabidopsis.info/narrays/experimentpage.pl?experimentid=30
COL238	JS001_ATH1_Sen.3.new.CEL	Programmed Cell Death Senescence	http://affymetrix.arabidopsis.info/narrays/experimentpage.pl?experimentid=30
COL242	Kiba2_28.CEL	whole plant 21-day-old plants, vegetative stage no treatment	ME00356
COL243	Kiba2_29.CEL	whole plant 21-day-old plants, vegetative stage no treatment	ME00356
COL252	LH001_ATH1_A8.Heggi.HEW.CEL	whole leaves	http://affymetrix.arabidopsis.info/narrays/experimentpage.pl?experimentid=29
COL268	MD001_ATH1_A1.Diamo.Fum.CEL	Stock Code: NW20 Tissue: Cell culture	GSM133808
COL269	MD001_ATH1_A1.Diamo.met.CEL	Stock Code: NW20 Tissue: Cell culture	GSM133812
COL270	MD001_ATH1_A2.Diamo.Fum.CEL	Stock Code: NW20 Tissue: Cell culture	GSM133809
COL271	MD001_ATH1_A2.Diamo.met.CEL	Stock Code: NW20 Tissue: Cell culture	GSM133813
COL337	WW001_ATH1_A1.WILLA.CON.CEL	OrganismPart: Cell suspension	GSM142902
COL339	WW002_ATH1_A1.willa.CON.REP2.CEL	OrganismPart: Cell suspension	GSM142904
COL340	WW002_ATH1_A1.willa.CON.REP3.CEL	OrganismPart: Cell suspension	GSM142905
Co-expression module ID starting with 74
COL3	X0021.CEL	cold_control_0min_root no treatment root	ME00325
COL4	X0022.CEL	cold_control_0min_root no treatment root	ME00325
COL10	X0121.CEL	cold_control_30min_root no treatment root	ME00325
COL11	X0122.CEL	cold_control_30min_root no treatment root	ME00325
COL38	X445.MT.CEL	whole plants seedling growth MT-p15-8 35S::ZAP12	ME00323
COL73	ATGE_2_C.CEL	col-0age(7_days)hypocotyl_	ME00319
COL126	ATGE_93_A.CEL	col-0age(15_days)root_	ME00319
COL127	ATGE_93_B.CEL	col-0age(15_days)root_	ME00319
COL128	ATGE_9_A.CEL	col-0age(17_days)root_	ME00319
COL129	ATGE_9_B.CEL	col-0age(17_days)root_	ME00319
COL195	DV001_ATH1_A1.villa.zer.CEL	the entire seedlings;Identification of genes responsive to non-metabolised glucose analoges as an approach to hexokinase-independent glucose sensing in plants	http://affymetrix.arabidopsis.info/narrays/experimentpage.pl?experimentid=40
COL196	DV001_ATH1_A3.villa.glc.CEL	the entire seedlings;Identification of genes responsive to non-metabolised glucose analoges as an approach to hexokinase-independent glucose sensing in plants	http://affymetrix.arabidopsis.info/narrays/experimentpage.pl?experimentid=40
COL216	Goda_I_MJ3.2.CEL	whole plant 7-day-old seedlings Methyl Jasmonate (10 uM, 3 hours)	ME00337
COL221	HY001_ATH1_A1.Yap.AMF.CEL	total roots (primary and all lateral )	http://affymetrix.arabidopsis.info/narrays/experimentpage.pl?experimentid=35
COL223	JB001_ATH1_A1.1.Boyce.Kan.1.CEL	OrganismPart: whole seedling Ecotype: Col-0 GeneticModification: Aequorin transgene NASC:StockCode: StrainOrLine: aeq+	GSM142585
COL224	JB001_ATH1_A1.2.Boyce.Kan.2.CEL	OrganismPart: whole seedling Ecotype: Col-0 GeneticModification: Aequorin transgene NASC:StockCode: StrainOrLine: aeq+	GSM142586
COL244	Kiba2_30.CEL	whole plant 21-day-old plants, vegetative stage no treatment	ME00356
COL261	MC001_ATH1_A10.Campb.326.CEL	MYB761 Knockout, Plant Cell 13, 2777-2791 Overexpressor GROWTHCONDITIONS Dark DEVELOPMENTSTAGE 0.7 Whole Plant	http://affymetrix.arabidopsis.info/narrays/experimentpage.pl?experimentid=14
COL262	MC001_ATH1_A11.Campb.327.CEL	MYB761 Knockout, Plant Cell 13, 2777-2791 Overexpressor GROWTHCONDITIONS Dark DEVELOPMENTSTAGE 0.7 Whole Plant	http://affymetrix.arabidopsis.info/narrays/experimentpage.pl?experimentid=14
COL267	MC001_ATH1_A17.Campb.333.CEL	MYB61 Overexpressor GROWTHCONDITIONS Dark DEVELOPMENTSTAGE 0.7 Whole Plant	http://affymetrix.arabidopsis.info/narrays/experimentpage.pl?experimentid=14
COL279	MJ001_ATH1_A1.jones.WT1.CEL	Small excised segments of primary root tissue corresponding to root-hair elongation zone	gsm142750
COL280	MJ001_ATH1_A2.jones.WT2.CEL	Small excised segments of primary root tissue corresponding to root-hair elongation zone	gsm142751
COL281	MJ001_ATH1_A3.jones.rh1.CEL	OrganismPart: Small excised segments of primary root tissue corresponding to root-hair elongation zone Ecotype: Columbia GeneticModification: EMS mutant, Plant Cell (1990) 2:235-243 NASC:Growth Stage: 1.02 NASC:StockCode: N2259 StrainOrLine: rhd2-1	gsm142752
COL282	MJ001_ATH1_A4.jones.rh2.CEL	Small excised segments of primary root tissue corresponding to root-hair elongation	gsm142753
COL291	NJ001_ATH1_A6.Jor.15B.2.2.CEL	OrganismPart: total tissue Ecotype: Ler GeneticModification: EMS Mutant of N1695 NASC:Growth Stage: 1.04 NASC:StockCode: StrainOrLine: 15B	GSM142761
COL292	NJ001_ATH1_A7.Jor.15B.2.3.CEL	OrganismPart: total tissue Ecotype: Ler GeneticModification: EMS Mutant of N1695 NASC:Growth Stage: 1.04 NASC:StockCode: StrainOrLine: 15B	GSM142762
COL312	SF001_ATH1_A4.Fille.ANGR4.12.dex.CEL	OrganismPart: root Ecotype: C24 GeneticModification: Transgenic plant carrying ANR1::rGR fusion under the 35S promoter control. The ANR1::rGR fusion is stongly expressed in this line. NASC:Growth Stage: 1.02 NASC:StockCode: StrainOrLine: Working overexpressor	GSM142670
COL313	SF002_ATH1_A6.Fille.WT.dex.CEL	OrganismPart: root Ecotype: C24 GeneticModification: Transgenic plant carrying ANR1::rGR fusion under the 35S promoter control. The ANR1::rGR fusion is stongly expressed in this line. NASC:Growth Stage: 1.02 NASC:StockCode: StrainOrLine: Working overexpressor	GSM142675
COL343	YH001_ATH1_A2.Yap.AMF.CEL	col-0age(7_days)root_	ME00319
Co-expression module ID starting with 77
COL3	X0021.CEL	cold_control_0min_root no treatment root	ME00325
COL4	X0022.CEL	cold_control_0min_root no treatment root	ME00325
COL10	X0121.CEL	cold_control_30min_root no treatment root	ME00325
COL11	X0122.CEL	cold_control_30min_root no treatment root	ME00325
COL32	X3412.CEL	salt_6h_shoot NaCl (150 mM, 6 hours) shoot	ME00328
COL41	X498r.MT.CEL	whole plants seedling growth MT-WT(zat12) gl1	ME00323
COL55	ATGE_19_A.CEL	col-0age(17_days)petiole_	ME00319
COL67	ATGE_28_A2.CEL	col-0age(21+_days)nodeshoot_	ME00319
COL68	ATGE_29_A2.CEL	col-0age(21_days)inflorescencestage_1-6_flower_	ME00319
COL69	ATGE_29_B2.CEL	col-0age(21_days)inflorescencestage_1-6_flower_	ME00319
COL70	ATGE_29_C2.CEL	col-0age(21_days)inflorescencestage_1-6_flower_	ME00319
COL74	ATGE_31_A2.CEL	col-0age(21+_days)stage_9_flower_	ME00319
COL75	ATGE_32_A2.CEL	col-0age(21+_days)stage_10-11_flower_	ME00319
COL76	ATGE_32_B2.CEL	col-0age(21+_days)stage_10-11_flower_	ME00319
COL77	ATGE_32_C2.CEL	col-0age(21+_days)stage_10-11_flower_	ME00319
COL88	ATGE_37_A.CEL	col-0age(21+_days)carpel_	ME00319
COL89	ATGE_39_A.CEL	col-0age(21+_days)stage_15_flower_	ME00319
COL105	ATGE_4_A.CEL	col-0age(7_days)leafshoot_apex_	ME00319
COL106	ATGE_4_B.CEL	col-0age(7_days)leafshoot_apex_	ME00319
COL107	ATGE_4_C.CEL	col-0age(7_days)leafshoot_apex_	ME00319
COL128	ATGE_9_A.CEL	col-0age(17_days)root_	ME00319
COL129	ATGE_9_B.CEL	col-0age(17_days)root_	ME00319
COL178	Col_0_1.cel	shoot apex rosette stage KB9 line	ME00317
COL212	Goda_II_3DT3h.2.CEL	whole plant 7-day-old seedlings 3-dehydroteasterone (1 uM, 3 hours)	ME00352
COL213	Goda_I_ABA1.2.CEL	whole plant 7-day-old seedlings ABA (10 uM, 1 hours)	ME00333
COL220	HO001_ATH1_A4.Okamo.WS.control.CEL	OrganismPart: whole plant Ecotype: ws-2 NASC:Growth Stage: 10-day-old whole plant NASC:StockCode: N1601 Experiment: Comparative transcriptome analysis between wild-type and gpa1 mutant in response to ABA	GSM142787
COL221	HY001_ATH1_A1.Yap.AMF.CEL	total roots (primary and all lateral )	http://affymetrix.arabidopsis.info/narrays/experimentpage.pl?experimentid=35
COL223	JB001_ATH1_A1.1.Boyce.Kan.1.CEL	OrganismPart: whole seedling Ecotype: Col-0 GeneticModification: Aequorin transgene NASC:StockCode: StrainOrLine: aeq+	GSM142585
COL253	Ler.0.1.CEL	shoot apex rosette stage	ME00317
COL254	Ler.0.2.CEL	shoot apex rosette stage	ME00317
COL255	Ler.3.2.CEL	shoot apex rosette stage KB31 line photoperiod (16 hr, 3 days)	ME00317
COL292	NJ001_ATH1_A7.Jor.15B.2.3.CEL	OrganismPart: total tissue Ecotype: Ler GeneticModification: EMS Mutant of N1695 NASC:Growth Stage: 1.04 NASC:StockCode: StrainOrLine: 15B	GSM142762
COL343	YH001_ATH1_A2.Yap.AMF.CEL	col-0age(7_days)root_	ME00319
COL349	ZW001_ATH1_A2.Wilson.mlb.CEL	ms1ttg-old Flower	Analysis of anther development by identifying downstream genes controlled by MS1
COL351	ZW002_ATH1_A2.GVB.Rep1.CEL	Old Flower Buds	Analysis of anther development by identifying downstream genes controlled by MS1
Co-expression module ID starting with 81
COL11	X0122.CEL	cold_control_30min_root no treatment root	ME00325
COL127	ATGE_93_B.CEL	col-0age(15_days)root_	ME00319
COL128	ATGE_9_A.CEL	col-0age(17_days)root_	ME00319
COL129	ATGE_9_B.CEL	col-0age(17_days)root_	ME00319
COL156	AtGen_D.10_1.FS_REP1_ATH1.CEL	cotyledon ; hypocotyl seedling growth light wavelength (far-red light, 45 minutes)	ME00345
COL157	AtGen_D.11_1.PS_REP1_ATH1.CEL	cotyledon ; hypocotyl seedling growth light regime (continuous darkness, 44 minutes) light wavelength (red light, 1 minutes)	ME00345
COL158	AtGen_D.12_1.RS_REP1_ATH1.CEL	cotyledon ; hypocotyl seedling growth light wavelength (red light, 45 minutes)	ME00345
COL159	AtGen_D.13_1.BS_REP1_ATH1.CEL	cotyledon ; hypocotyl seedling growth light wavelength (blue light, 45 minutes)	ME00345
COL221	HY001_ATH1_A1.Yap.AMF.CEL	total roots (primary and all lateral )	http://affymetrix.arabidopsis.info/narrays/experimentpage.pl?experimentid=35
COL312	SF001_ATH1_A4.Fille.ANGR4.12.dex.CEL	OrganismPart: root Ecotype: C24 GeneticModification: Transgenic plant carrying ANR1::rGR fusion under the 35S promoter control. The ANR1::rGR fusion is stongly expressed in this line. NASC:Growth Stage: 1.02 NASC:StockCode: StrainOrLine: Working overexpressor	GSM142670
COL343	YH001_ATH1_A2.Yap.AMF.CEL	col-0age(7_days)root_	ME00319
Co-expression module ID starting with 85
COL109	ATGE_73_B.CEL	col-0age(6_weeks)pollen_	ME00319
COL134	AtGen_A.16_23.4_REP3_ATH1.CEL	vascular leaf late rosette growth Pseudomonas syringae pv. tomato DC3000 (10e8 cfu/ml ) time after treatment (24 hours)	ME00331
COL164	BP001_ATH1_A3.Pickett.a1.CEL	Developmental stage: 1.02 Tissue: hypocotyls; cotyledons;meristems; true leaves 1 and 2; true leaves primordial initals Genetic background: wild-type	GSM133409
COL189	DH001_ATH1_A3.TCP1.CEL	OrganismPart: Pollen Ecotype: Ler-0 GeneticModification: None NASC:Growth Stage: 5.10 NASC:StockCode: NW20	GSM142736
COL193	DH001_ATH1_A7.MPG1.CEL	OrganismPart: Pollen Ecotype: Ler-0 GeneticModification: None NASC:Growth Stage: 5.10 NASC:StockCode: NW20	GSM142740
COL194	DT002_ATH1_Pollen.CEL	col-0age(6_weeks) pollen_	ME00319
COL223	JB001_ATH1_A1.1.Boyce.Kan.1.CEL	OrganismPart: whole seedling Ecotype: Col-0 GeneticModification: Aequorin transgene NASC:StockCode: StrainOrLine: aeq+	GSM142585
COL226	JB001_ATH1_A5.Brueg.Mck.CEL	Stock Code: N1688 Developmental stage: 3.90: Rosette Growth Complete Tissue: whole above ground rosettes	GSM133787
COL229	JC001_ATH1_A1.3.cornah.icl.CEL	whole seedlings	http://affymetrix.arabidopsis.info/narrays/experimentpage.pl?experimentid=44
COL232	JL001_ATH1_A5.LLOYD.CON.CEL	Stock Code: N2614 Developmental stage: 6.0 Tissue: Rosette leaves Genetic background: ws-2 Genetic variation: T-DNA insert	GSM260957
COL275	MG001_ATH1_A25.Torres.8N1.CEL	OrganismPart: Whole leaf Age time point: 4 hours Ecotype: col-5 NASC:Growth Stage: 3.90 NASC:StockCode: N1688	GSM142844
COL276	MH001_ATH1_A12.grevi.AT3.CEL	OrganismPart: whole seedling Ecotype: col-7 NASC:StockCode: N3731	gsm142698
COL277	MH001_ATH1_A6.grevi.AC3.CEL	OrganismPart: whole seedling Ecotype: col-7 NASC:StockCode: N3731	gsm142692
COL280	MJ001_ATH1_A2.jones.WT2.CEL	Small excised segments of primary root tissue corresponding to root-hair elongation zone	gsm142751
COL312	SF001_ATH1_A4.Fille.ANGR4.12.dex.CEL	OrganismPart: root Ecotype: C24 GeneticModification: Transgenic plant carrying ANR1::rGR fusion under the 35S promoter control. The ANR1::rGR fusion is stongly expressed in this line. NASC:Growth Stage: 1.02 NASC:StockCode: StrainOrLine: Working overexpressor	GSM142670
COL320	ST001_ATH1_A7.WT.Base1.CEL	inflorescence stem base	GSM133753
COL321	ST001_ATH1_A8.WT.Base2.CEL	inflorescence stem base	GSM133754
COL322	STEM_GC7.cel	controlled system (29 days); age (29 days ); stem	ME00318
COL324	STEM_GH7.cel	greenhouse (29 days); age (29 days ); stem	ME00318
COL335	VB001_ATH1_A10.Bwoll.Col2.CEL	fully expanded leaves	GSM133738
COL339	WW002_ATH1_A1.willa.CON.REP2.CEL	OrganismPart: Cell suspension	GSM142904
COL341	WW002_ATH1_A2.willa.ISOX.REP2.CEL	OrganismPart: Cell suspension	GSM142906
COL342	WW002_ATH1_A2.willa.ISOX.REP3.CEL	OrganismPart: Cell suspension	GSM142907
Co-expression module ID starting with 86
COL164	BP001_ATH1_A3.Pickett.a1.CEL	Developmental stage: 1.02 Tissue: hypocotyls; cotyledons;meristems; true leaves 1 and 2; true leaves primordial initals Genetic background: wild-type	GSM133409
COL187	DH001_ATH1_A1.UNM1.CEL	OrganismPart: Pollen Ecotype: Ler-0 GeneticModification: None NASC:Growth Stage: 5.10 NASC:StockCode: NW20	GSM142734
COL188	DH001_ATH1_A2.BCP1.CEL	OrganismPart: Pollen Ecotype: Ler-0 GeneticModification: None NASC:Growth Stage: 5.10 NASC:StockCode: NW20	GSM142735
COL190	DH001_ATH1_A4.UNM2.CEL	OrganismPart: Pollen Ecotype: Ler-0 GeneticModification: None NASC:Growth Stage: 5.10 NASC:StockCode: NW20	GSM142737
COL191	DH001_ATH1_A5.BCP2.CEL	OrganismPart: Pollen Ecotype: Ler-0 GeneticModification: None NASC:Growth Stage: 5.10 NASC:StockCode: NW20	GSM142738
COL227	JC001_ATH1_A1.1.cornah.icl.CEL	whole seedlings	http://affymetrix.arabidopsis.info/narrays/experimentpage.pl?experimentid=44
COL228	JC001_ATH1_A1.2.cornah.icl.CEL	whole seedlings	http://affymetrix.arabidopsis.info/narrays/experimentpage.pl?experimentid=44
COL229	JC001_ATH1_A1.3.cornah.icl.CEL	whole seedlings	http://affymetrix.arabidopsis.info/narrays/experimentpage.pl?experimentid=44
COL247	LH001_ATH1_A1.Heggi.CAG.CEL	Guard Cell enriched leaves	http://affymetrix.arabidopsis.info/narrays/experimentpage.pl?experimentid=29
COL254	Ler.0.2.CEL	shoot apex rosette stage	ME00317
COL255	Ler.3.2.CEL	shoot apex rosette stage KB31 line photoperiod (16 hr, 3 days)	ME00317
COL256	Li_Control_3.1.cel	seed germination water (3 hours)	ME00350
COL257	Li_Control_3.2.cel	seed germination water (3 hours)	ME00350
COL258	Li_Control_6.1.cel	seed germination water (6 hours)	ME00350
COL259	Li_Control_6.2.cel	seed germination water (6 hours)	ME00350
COL266	MC001_ATH1_A15.Campb.331.CEL	MYB61 Overexpressor GROWTHCONDITIONS Dark DEVELOPMENTSTAGE 0.7 Whole Plant	http://affymetrix.arabidopsis.info/narrays/experimentpage.pl?experimentid=14
COL283	MR001_ATH1_A1.Rente.WS2.HO.CEL	Whole seedlings	GSM142784
COL284	MR001_ATH1_A2.Rente.KKO.HO.CEL	Whole seedlings	GSM142785
COL327	SW001_ATH1_A2.Ward.ax1.CEL	Stock Code: N3076 Tissue: axillary buds approx. 2 mm elongated Genetic background: col-0 Genetic variation: EMS	GSM260885
COL346	Yamauchi_WT4CA.cel	seeds dry seed stage cold (4 C, 96 hr )	ME00348
Co-expression module ID starting with 87
COL27	X2611.CEL	osmotic_24h_shoot mannitol (300 mM, 24 hours) shoot	ME00327
COL71	ATGE_2_A.CEL	col-0age(7_days)hypocotyl_	ME00319
COL72	ATGE_2_B.CEL	col-0age(7_days)hypocotyl_	ME00319
COL73	ATGE_2_C.CEL	col-0age(7_days)hypocotyl_	ME00319
COL74	ATGE_31_A2.CEL	col-0age(21+_days)stage_9_flower_	ME00319
COL75	ATGE_32_A2.CEL	col-0age(21+_days)stage_10-11_flower_	ME00319
COL76	ATGE_32_B2.CEL	col-0age(21+_days)stage_10-11_flower_	ME00319
COL77	ATGE_32_C2.CEL	col-0age(21+_days)stage_10-11_flower_	ME00319
COL78	ATGE_33_A.CEL	col-0age(21+_days)stage_12_flower_	ME00319
COL93	ATGE_41_A.CEL	col-0age(21+_days)sepalstage_15_flower_	ME00319
COL94	ATGE_41_B.CEL	col-0age(21+_days)sepalstage_15_flower_	ME00319
COL95	ATGE_41_C.CEL	col-0age(21+_days)sepalstage_15_flower_	ME00319
COL102	ATGE_45_A.CEL	col-0age(21+_days)carpelstage_15_flower_	ME00319
COL103	ATGE_45_B.CEL	col-0age(21+_days)carpelstage_15_flower_	ME00319
COL104	ATGE_45_C.CEL	col-0age(21+_days)carpelstage_15_flower_	ME00319
COL130	AtGen_A.10_22.2_REP2_ATH1.CEL	vascular leaf late rosette growth Pseudomonas syringae pv. tomato DC3000 (10e8 cfu/ml ); time after treatment (6 hours)	ME00331
COL135	AtGen_A.17_24.1_REP1_ATH1.CEL	vascular leaf late rosette growth Pseudomonas syringae pv. tomato avrRpm1 (10e8 cfu/ml ) time after treatment (2 hours)	ME00331
COL136	AtGen_A.18_24.2_REP2_ATH1.CEL	vascular leaf late rosette growth Pseudomonas syringae pv. tomato avrRpm1 (10e8 cfu/ml ) time after treatment (2 hours)	ME00331
COL137	AtGen_A.19_24.3_REP3_ATH1.CEL	vascular leaf late rosette growth Pseudomonas syringae pv. tomato avrRpm1 (10e8 cfu/ml ) time after treatment (2 hours)	ME00331
COL139	AtGen_A.30_27.2_REP2_ATH1.CEL	vascular leaf late rosette growth Pseudomonas syringae pv. tomato DC3000 hrcC- (10e8 cfu/ml ) time after treatment (2 hours)	ME00331
COL140	AtGen_A.31_27.3_REP3_ATH1.CEL	vascular leaf late rosette growth Pseudomonas syringae pv. tomato DC3000 hrcC- (10e8 cfu/ml ) time after treatment (2 hours)	ME00331
COL149	AtGen_B.26_2.5.4_REP2_ATH1.CEL	vascular leaf late rosette growth GST-Necrosis-inducing Phytophthora Protein 1 (1 uM ) time after treatment (4 hours)	ME00332
COL153	AtGen_C.11_2.Pi.6_REP2_ATH1.CEL	vascular leaf late rosette growth Phytophthora infestans (10^6 spores/ml ) time after treatment (6 hours)	ME00342
COL154	AtGen_C.12_3.Pi.6_REP3_ATH1.CEL	vascular leaf late rosette growth Phytophthora infestans (10^6 spores/ml ) time after treatment (6 hours)	ME00342
COL165	Bc181.1.CEL	vascular leaf rosette growth Botrytis cinerea (5X10^5 spores/ml ) time after treatment (18 hours)	ME00341
COL166	Bc482.1.CEL	vascular leaf rosette growth Botrytis cinerea (5X10^5 spores/ml ) time after treatment (48 hours)	ME00341
COL167	Bc482.2.CEL	vascular leaf rosette growth Botrytis cinerea (5X10^5 spores/ml ) time after treatment (48 hours)	ME00341
COL178	Col_0_1.cel	shoot apex rosette stage KB9 line	ME00317
COL230	JL001_ATH1_A1.LLOYD.POH.CEL	Stock Code: N2614 Developmental stage: 6.0 Tissue: Rosette leaves Genetic background: ws-2 Genetic variation: T-DNA insert	GSM260953
COL231	JL001_ATH1_A2.LLOYD.POH.CEL	Stock Code: N2614 Developmental stage: 6.0 Tissue: Rosette leaves Genetic background: ws-2 Genetic variation: T-DNA insert	GSM260955
COL253	Ler.0.1.CEL	shoot apex rosette stage	ME00317
COL254	Ler.0.2.CEL	shoot apex rosette stage	ME00317
COL255	Ler.3.2.CEL	shoot apex rosette stage KB31 line photoperiod (16 hr, 3 days)	ME00317
COL272	MG001_ATH1_A10.Torres.5N1.CEL	OrganismPart: Whole leaf Age time point: 4 hours Ecotype: col-5 NASC:Growth Stage: 3.90 NASC:StockCode: N1688	GSM142833
COL273	MG001_ATH1_A12.Torres.5N6.CEL	OrganismPart: Whole leaf Age time point: 4 hours Ecotype: col-5 NASC:Growth Stage: 3.90 NASC:StockCode: N1688	GSM142834
COL274	MG001_ATH1_A14.Torres.4N3.CEL	OrganismPart: Whole leaf Age time point: 4 hours Ecotype: col-5 NASC:Growth Stage: 3.90 NASC:StockCode: N1688	GSM142830
COL275	MG001_ATH1_A25.Torres.8N1.CEL	OrganismPart: Whole leaf Age time point: 4 hours Ecotype: col-5 NASC:Growth Stage: 3.90 NASC:StockCode: N1688	GSM142844
COL339	WW002_ATH1_A1.willa.CON.REP2.CEL	OrganismPart: Cell suspension	GSM142904
COL340	WW002_ATH1_A1.willa.CON.REP3.CEL	OrganismPart: Cell suspension	GSM142905
Co-expression module ID starting with 92
COL74	ATGE_31_A2.CEL	col-0age(21+_days)stage_9_flower_	ME00319
COL75	ATGE_32_A2.CEL	col-0age(21+_days)stage_10-11_flower_	ME00319
COL76	ATGE_32_B2.CEL	col-0age(21+_days)stage_10-11_flower_	ME00319
COL77	ATGE_32_C2.CEL	col-0age(21+_days)stage_10-11_flower_	ME00319
COL161	BD001_ATH1_A2.DAVIE.CON.CEL	OrganismPart: inflorescence Ecotype: ws NASC:Growth Stage: 6.0	GSM142598
COL163	BD001_ATH1_A4.DAVIE.T13.CEL	OrganismPart: inflorescence Ecotype: ws NASC:Growth Stage: 6.0	GSM142600;http://affymetrix.arabidopsis.info/narrays/experimentpage.pl?experimentid=74
COL197	FLOWER_GC5.cel	controlled system (29 days); age (29 days ); flower	ME00318
COL198	FLOWER_GC6.cel	controlled system (29 days); age (29 days ); flower	ME00318
COL200	FLOWER_GH6.cel	greenhouse (29 days);age (29 days ); flower	ME00318
COL316	ST001_ATH1_A2.MUT.Top2.CEL	inflorescence stem tip	GSM133748
COL326	SW001_ATH1_A1.Ward.ax3.CEL	Stock Code: N3076 Tissue: axillary buds approx. 2 mm elongated Genetic background: col-0 Genetic variation: EMS	GSM260884
COL327	SW001_ATH1_A2.Ward.ax1.CEL	Stock Code: N3076 Tissue: axillary buds approx. 2 mm elongated Genetic background: col-0 Genetic variation: EMS	GSM260885
Co-expression module ID starting with 96
COL79	ATGE_34_A.CEL	col-0age(21+_days)sepal_	ME00319
COL80	ATGE_34_B.CEL	col-0age(21+_days)sepal_	ME00319
COL81	ATGE_34_C.CEL	col-0age(21+_days)sepal_	ME00319
COL82	ATGE_35_A.CEL	col-0age(21+_days)petal_	ME00319
COL83	ATGE_35_B.CEL	col-0age(21+_days)petal_	ME00319
COL84	ATGE_35_C.CEL	col-0age(21+_days)petal_	ME00319
COL85	ATGE_36_A.CEL	col-0age(21+_days)stamen_	ME00319
COL86	ATGE_36_B.CEL	col-0age(21+_days)stamen_	ME00319
COL87	ATGE_36_C.CEL	col-0age(21+_days)stamen_	ME00319
COL93	ATGE_41_A.CEL	col-0age(21+_days)sepalstage_15_flower_	ME00319
COL94	ATGE_41_B.CEL	col-0age(21+_days)sepalstage_15_flower_	ME00319
COL95	ATGE_41_C.CEL	col-0age(21+_days)sepalstage_15_flower_	ME00319
COL96	ATGE_42_B.CEL	col-0age(21+_days)petalstage_15_flower_	ME00319
COL97	ATGE_42_C.CEL	col-0age(21+_days)petalstage_15_flower_	ME00319
COL98	ATGE_42_D.CEL	col-0age(21+_days)petalstage_15_flower_	ME00319
COL99	ATGE_43_A.CEL	col-0age(21+_days)stage_15_flowerstamen_	ME00319
COL100	ATGE_43_B.CEL	col-0age(21+_days)stage_15_flowerstamen_	ME00319
COL101	ATGE_43_C.CEL	col-0age(21+_days)stage_15_flowerstamen_	ME00319
COL102	ATGE_45_A.CEL	col-0age(21+_days)carpelstage_15_flower_	ME00319
COL103	ATGE_45_B.CEL	col-0age(21+_days)carpelstage_15_flower_	ME00319
COL104	ATGE_45_C.CEL	col-0age(21+_days)carpelstage_15_flower_	ME00319
COL108	ATGE_73_A.CEL	col-0age(6_weeks)pollen_	ME00319
COL109	ATGE_73_B.CEL	col-0age(6_weeks)pollen_	ME00319
COL110	ATGE_73_C.CEL	col-0age(6_weeks)pollen_	ME00319
COL160	BD001_ATH1_A1.DAVIE.CON.CEL	OrganismPart: inflorescence Ecotype: ws NASC:Growth Stage: 6.0	GSM142597; http://affymetrix.arabidopsis.info/narrays/experimentpage.pl?experimentid=74
COL161	BD001_ATH1_A2.DAVIE.CON.CEL	OrganismPart: inflorescence Ecotype: ws NASC:Growth Stage: 6.0	GSM142598
COL189	DH001_ATH1_A3.TCP1.CEL	OrganismPart: Pollen Ecotype: Ler-0 GeneticModification: None NASC:Growth Stage: 5.10 NASC:StockCode: NW20	GSM142736
COL192	DH001_ATH1_A6.TCP2.CEL	OrganismPart: Pollen Ecotype: Ler-0 GeneticModification: None NASC:Growth Stage: 5.10 NASC:StockCode: NW20	GSM142739
COL193	DH001_ATH1_A7.MPG1.CEL	OrganismPart: Pollen Ecotype: Ler-0 GeneticModification: None NASC:Growth Stage: 5.10 NASC:StockCode: NW20	GSM142740
COL194	DT002_ATH1_Pollen.CEL	col-0age(6_weeks) pollen_	ME00319
COL200	FLOWER_GH6.cel	greenhouse (29 days);age (29 days ); flower	ME00318
COL349	ZW001_ATH1_A2.Wilson.mlb.CEL	ms1ttg-old Flower	Analysis of anther development by identifying downstream genes controlled by MS1
Co-expression module ID starting with 99
COL46	X7411.CEL	time after treatment (6 hours) light wavelength (UV-B light, 6 hours) shoot	ME00329
COL47	X7412.CEL	time after treatment (6 hours) light wavelength (UV-B light, 6 hours) shoot	ME00329
COL58	ATGE_25_A.CEL	col-0age(35_days)senescence_leaf_	ME00319
COL59	ATGE_25_B.CEL	col-0age(35_days)senescence_leaf_	ME00319
COL60	ATGE_25_C.CEL	col-0age(35_days)senescence_leaf_	ME00319
COL93	ATGE_41_A.CEL	col-0age(21+_days)sepalstage_15_flower_	ME00319
COL94	ATGE_41_B.CEL	col-0age(21+_days)sepalstage_15_flower_	ME00319
COL95	ATGE_41_C.CEL	col-0age(21+_days)sepalstage_15_flower_	ME00319
COL203	GW001_ATH1_A23.Warre.03f.CEL	All aerial tissue	gsm142878
COL238	JS001_ATH1_Sen.3.new.CEL	Programmed Cell Death Senescence	http://affymetrix.arabidopsis.info/narrays/experimentpage.pl?experimentid=30
COL295	Nakabayashi_DS1.cel	no treatment dry seeds	ME00351
COL296	Nakabayashi_DS2.cel	no treatment dry seeds	ME00351
COL301	Preston_chip.1.dry.seed.CEL	seed dry seed stage no treatment	ME00346
COL302	Preston_chip.2.dry.seed.CEL	seed dry seed stage no treatment	ME00346
COL303	Preston_chip.5.3hr.imbibed.seed.CEL	seed imbibition water (3 hours)	ME00346
COL304	Preston_chip.6.3hr.imbibed.seed.CEL	seed imbibition water (3 hours)	ME00346
COL335	VB001_ATH1_A10.Bwoll.Col2.CEL	fully expanded leaves	GSM133738
Co-expression module ID starting with 101
COL88	ATGE_37_A.CEL	col-0age(21+_days)carpel_	ME00319
COL102	ATGE_45_A.CEL	col-0age(21+_days)carpelstage_15_flower_	ME00319
COL103	ATGE_45_B.CEL	col-0age(21+_days)carpelstage_15_flower_	ME00319
COL104	ATGE_45_C.CEL	col-0age(21+_days)carpelstage_15_flower_	ME00319
COL111	ATGE_76_A.CEL	col-0age(8_weeks)globular_embryo_	ME00319
COL112	ATGE_76_B.CEL	col-0age(8_weeks)globular_embryo_	ME00319
COL113	ATGE_76_C.CEL	col-0age(8_weeks)globular_embryo_	ME00319
COL114	ATGE_77_D.CEL	col-0age(8_weeks)heart_embryo_	ME00319
COL115	ATGE_77_E.CEL	col-0age(8_weeks)heart_embryo_	ME00319
COL116	ATGE_77_F.CEL	col-0age(8_weeks)heart_embryo_	ME00319
COL117	ATGE_78_D.CEL	col-0age(8_weeks)triangle_embryo_	ME00319
COL118	ATGE_79_A.CEL	col-0age(8_weeks)torpedo_embryo_	ME00319
COL119	ATGE_79_B.CEL	col-0age(8_weeks)torpedo_embryo_	ME00319
COL120	ATGE_79_C.CEL	col-0age(8_weeks)torpedo_embryo_	ME00319
Co-expression module ID starting with 102
COL170	C10_1.CEL	heat_3h_38C_3h_recover_cell_culture	ME00339
COL171	C10_2.CEL	heat_3h_38C_3h_recover_cell_culture	ME00339
COL179	D1.growth..MM2d...CEL	cultured cell time after subculture (1 days)	ME00367
COL180	D3.growth..MM2d...CEL	cultured cell time after subculture (3 days)	ME00367
COL181	D5.growth..MM2d...CEL	cultured cell time after subculture (5 days)	ME00367
COL182	D7.growth..MM2d...CEL	cultured cell time after subculture (7 days)	ME00367
COL233	JS001_ATH1.Control.4..CEL	Programmed Cell Death Control	http://affymetrix.arabidopsis.info/narrays/experimentpage.pl?experimentid=30
COL234	JS001_ATH1.Heat.4..CEL	Programmed Cell Death Heat	http://affymetrix.arabidopsis.info/narrays/experimentpage.pl?experimentid=30
COL236	JS001_ATH1_Control.3.new.CEL	Programmed Cell Death Control	http://affymetrix.arabidopsis.info/narrays/experimentpage.pl?experimentid=30
COL237	JS001_ATH1_Heat.3.new.CEL	Programmed Cell Death Heat	http://affymetrix.arabidopsis.info/narrays/experimentpage.pl?experimentid=30
COL268	MD001_ATH1_A1.Diamo.Fum.CEL	Stock Code: NW20 Tissue: Cell culture	GSM133808
COL269	MD001_ATH1_A1.Diamo.met.CEL	Stock Code: NW20 Tissue: Cell culture	GSM133812
COL270	MD001_ATH1_A2.Diamo.Fum.CEL	Stock Code: NW20 Tissue: Cell culture	GSM133809
COL271	MD001_ATH1_A2.Diamo.met.CEL	Stock Code: NW20 Tissue: Cell culture	GSM133813
COL328	T0.aph..MM2d...CEL	cultured cell early stationary phase time after drug removal (0 hours)	ME00365
COL330	T10.suc..MM2d...CEL	cultured cell mid-exponential phase sucrose (3%, 10 hours)	ME00366
COL331	T12.suc..MM2d...CEL	cultured cell mid-exponential phase sucrose (3%, 12 hours)	ME00366
COL333	T2.suc..MM2d...CEL	cultured cell early stationary phase sucrose (3%, 2 hours)	ME00365
COL334	T4.suc..MM2d...CEL	cultured cell early stationary phase sucrose (3%, 4 hours)	ME00365
Co-expression module ID starting with 108
COL160	BD001_ATH1_A1.DAVIE.CON.CEL	OrganismPart: inflorescence Ecotype: ws NASC:Growth Stage: 6.0	GSM142597; http://affymetrix.arabidopsis.info/narrays/experimentpage.pl?experimentid=74
COL193	DH001_ATH1_A7.MPG1.CEL	OrganismPart: Pollen Ecotype: Ler-0 GeneticModification: None NASC:Growth Stage: 5.10 NASC:StockCode: NW20	GSM142740
COL194	DT002_ATH1_Pollen.CEL	col-0age(6_weeks) pollen_	ME00319
COL198	FLOWER_GC6.cel	controlled system (29 days); age (29 days ); flower	ME00318
COL200	FLOWER_GH6.cel	greenhouse (29 days);age (29 days ); flower	ME00318
COL228	JC001_ATH1_A1.2.cornah.icl.CEL	whole seedlings	http://affymetrix.arabidopsis.info/narrays/experimentpage.pl?experimentid=44
COL249	LH001_ATH1_A3.Heggi.HAG.CEL	Guard Cell enriched leaves	http://affymetrix.arabidopsis.info/narrays/experimentpage.pl?experimentid=29
COL261	MC001_ATH1_A10.Campb.326.CEL	MYB761 Knockout, Plant Cell 13, 2777-2791 Overexpressor GROWTHCONDITIONS Dark DEVELOPMENTSTAGE 0.7 Whole Plant	http://affymetrix.arabidopsis.info/narrays/experimentpage.pl?experimentid=14
COL267	MC001_ATH1_A17.Campb.333.CEL	MYB61 Overexpressor GROWTHCONDITIONS Dark DEVELOPMENTSTAGE 0.7 Whole Plant	http://affymetrix.arabidopsis.info/narrays/experimentpage.pl?experimentid=14
COL300	PU001_ATH1_A2.Urwin.Inf.CEL	Stock Code: N1093 Developmental stage: 6.1 Tissue: lateral roots	GSM133718
COL323	STEM_GC8.cel	controlled system (29 days); age (29 days ); stem	ME00318
Co-expression module ID starting with 109
COL79	ATGE_34_A.CEL	col-0age(21+_days)sepal_	ME00319
COL80	ATGE_34_B.CEL	col-0age(21+_days)sepal_	ME00319
COL81	ATGE_34_C.CEL	col-0age(21+_days)sepal_	ME00319
COL109	ATGE_73_B.CEL	col-0age(6_weeks)pollen_	ME00319
COL110	ATGE_73_C.CEL	col-0age(6_weeks)pollen_	ME00319
COL187	DH001_ATH1_A1.UNM1.CEL	OrganismPart: Pollen Ecotype: Ler-0 GeneticModification: None NASC:Growth Stage: 5.10 NASC:StockCode: NW20	GSM142734
COL188	DH001_ATH1_A2.BCP1.CEL	OrganismPart: Pollen Ecotype: Ler-0 GeneticModification: None NASC:Growth Stage: 5.10 NASC:StockCode: NW20	GSM142735
COL189	DH001_ATH1_A3.TCP1.CEL	OrganismPart: Pollen Ecotype: Ler-0 GeneticModification: None NASC:Growth Stage: 5.10 NASC:StockCode: NW20	GSM142736
COL190	DH001_ATH1_A4.UNM2.CEL	OrganismPart: Pollen Ecotype: Ler-0 GeneticModification: None NASC:Growth Stage: 5.10 NASC:StockCode: NW20	GSM142737
COL191	DH001_ATH1_A5.BCP2.CEL	OrganismPart: Pollen Ecotype: Ler-0 GeneticModification: None NASC:Growth Stage: 5.10 NASC:StockCode: NW20	GSM142738
COL192	DH001_ATH1_A6.TCP2.CEL	OrganismPart: Pollen Ecotype: Ler-0 GeneticModification: None NASC:Growth Stage: 5.10 NASC:StockCode: NW20	GSM142739
COL193	DH001_ATH1_A7.MPG1.CEL	OrganismPart: Pollen Ecotype: Ler-0 GeneticModification: None NASC:Growth Stage: 5.10 NASC:StockCode: NW20	GSM142740
COL197	FLOWER_GC5.cel	controlled system (29 days); age (29 days ); flower	ME00318
COL198	FLOWER_GC6.cel	controlled system (29 days); age (29 days ); flower	ME00318
COL262	MC001_ATH1_A11.Campb.327.CEL	MYB761 Knockout, Plant Cell 13, 2777-2791 Overexpressor GROWTHCONDITIONS Dark DEVELOPMENTSTAGE 0.7 Whole Plant	http://affymetrix.arabidopsis.info/narrays/experimentpage.pl?experimentid=14
COL263	MC001_ATH1_A12.Campb.328.new..CEL	MYB61 Overexpressor GROWTHCONDITIONS Dark DEVELOPMENTSTAGE 0.7 Whole Plant	http://affymetrix.arabidopsis.info/narrays/experimentpage.pl?experimentid=14
COL266	MC001_ATH1_A15.Campb.331.CEL	MYB61 Overexpressor GROWTHCONDITIONS Dark DEVELOPMENTSTAGE 0.7 Whole Plant	http://affymetrix.arabidopsis.info/narrays/experimentpage.pl?experimentid=14
COL349	ZW001_ATH1_A2.Wilson.mlb.CEL	ms1ttg-old Flower	Analysis of anther development by identifying downstream genes controlled by MS1
COL350	ZW001_ATH1_A4.Wilson.Ler.CEL	Old Flower Buds	Analysis of anther development by identifying downstream genes controlled by MS1
Co-expression module ID starting with 111
COL3	X0021.CEL	cold_control_0min_root no treatment root	ME00325
COL4	X0022.CEL	cold_control_0min_root no treatment root	ME00325
COL10	X0121.CEL	cold_control_30min_root no treatment root	ME00325
COL11	X0122.CEL	cold_control_30min_root no treatment root	ME00325
COL17	X1621.CEL	cold (4 C, 24 hours) root	ME00325
COL20	X2321.CEL	osmotic_3h_root mannitol (300 mM, 3 hours) root	ME00327
COL23	X2421.CEL	osmotic_6h_root mannitol (300 mM, 6 hours) root	ME00327
COL26	X2522.CEL	osmotic_12h_root mannitol (300 mM, 12 hours) root	ME00327
COL37	X3621.CEL	salt_24h_root NaCl (150 mM, 24 hours) root	ME00328
COL38	X445.MT.CEL	whole plants seedling growth MT-p15-8 35S::ZAP12	ME00323
COL126	ATGE_93_A.CEL	col-0age(15_days)root_	ME00319
COL127	ATGE_93_B.CEL	col-0age(15_days)root_	ME00319
COL128	ATGE_9_A.CEL	col-0age(17_days)root_	ME00319
COL129	ATGE_9_B.CEL	col-0age(17_days)root_	ME00319
COL221	HY001_ATH1_A1.Yap.AMF.CEL	total roots (primary and all lateral )	http://affymetrix.arabidopsis.info/narrays/experimentpage.pl?experimentid=35
COL223	JB001_ATH1_A1.1.Boyce.Kan.1.CEL	OrganismPart: whole seedling Ecotype: Col-0 GeneticModification: Aequorin transgene NASC:StockCode: StrainOrLine: aeq+	GSM142585
COL224	JB001_ATH1_A1.2.Boyce.Kan.2.CEL	OrganismPart: whole seedling Ecotype: Col-0 GeneticModification: Aequorin transgene NASC:StockCode: StrainOrLine: aeq+	GSM142586
COL242	Kiba2_28.CEL	whole plant 21-day-old plants, vegetative stage no treatment	ME00356
COL243	Kiba2_29.CEL	whole plant 21-day-old plants, vegetative stage no treatment	ME00356
COL279	MJ001_ATH1_A1.jones.WT1.CEL	Small excised segments of primary root tissue corresponding to root-hair elongation zone	gsm142750
COL280	MJ001_ATH1_A2.jones.WT2.CEL	Small excised segments of primary root tissue corresponding to root-hair elongation zone	gsm142751
COL287	NE001_ATH1_A2.Evans.w30.CEL	Growth Room 16 hour days Seedlings were floated on distilled water at 30 degrees centigrade, then blotted on tissue and frozen in liquid nitrogen	GSM142664
COL289	NE001_ATH1_A5.Evans.m30.CEL	Growth Room 16 hour days Seedlings were floated on distilled water at 30 degrees centigrade, then blotted on tissue and frozen in liquid nitrogen	GSM142667
COL312	SF001_ATH1_A4.Fille.ANGR4.12.dex.CEL	OrganismPart: root Ecotype: C24 GeneticModification: Transgenic plant carrying ANR1::rGR fusion under the 35S promoter control. The ANR1::rGR fusion is stongly expressed in this line. NASC:Growth Stage: 1.02 NASC:StockCode: StrainOrLine: Working overexpressor	GSM142670
COL313	SF002_ATH1_A6.Fille.WT.dex.CEL	OrganismPart: root Ecotype: C24 GeneticModification: Transgenic plant carrying ANR1::rGR fusion under the 35S promoter control. The ANR1::rGR fusion is stongly expressed in this line. NASC:Growth Stage: 1.02 NASC:StockCode: StrainOrLine: Working overexpressor	GSM142675
COL343	YH001_ATH1_A2.Yap.AMF.CEL	col-0age(7_days)root_	ME00319
Co-expression module ID starting with 119
COL64	ATGE_27_A.CEL	col-0age(21+_days)internodeshoot_	ME00319
COL65	ATGE_27_B.CEL	col-0age(21+_days)internodeshoot_	ME00319
COL66	ATGE_27_C.CEL	col-0age(21+_days)internodeshoot_	ME00319
COL67	ATGE_28_A2.CEL	col-0age(21+_days)nodeshoot_	ME00319
COL221	HY001_ATH1_A1.Yap.AMF.CEL	total roots (primary and all lateral )	http://affymetrix.arabidopsis.info/narrays/experimentpage.pl?experimentid=35
COL299	PU001_ATH1_A1.Urwin.Con.CEL	Stock Code: N1093 Developmental stage: 6.1 Tissue: lateral roots	GSM133717
COL306	RD001_ATH1_A2.deeke.Inf.CEL	Inflorescence stalk	GSM133720
COL318	ST001_ATH1_A4.MUT.Base2.CEL	inflorescence stem base	GSM133750
COL320	ST001_ATH1_A7.WT.Base1.CEL	inflorescence stem base	GSM133753
COL321	ST001_ATH1_A8.WT.Base2.CEL	inflorescence stem base	GSM133754
COL322	STEM_GC7.cel	controlled system (29 days); age (29 days ); stem	ME00318
COL323	STEM_GC8.cel	controlled system (29 days); age (29 days ); stem	ME00318
COL343	YH001_ATH1_A2.Yap.AMF.CEL	col-0age(7_days)root_	ME00319
Co-expression module ID starting with 121
COL44	X7311.CEL	time after treatment (3 hours) light wavelength (UV-B light, 3 hours) shoot	ME00329
COL45	X7312.CEL	time after treatment (3 hours) light wavelength (UV-B light, 3 hours) shoot	ME00329
COL46	X7411.CEL	time after treatment (6 hours) light wavelength (UV-B light, 6 hours) shoot	ME00329
COL47	X7412.CEL	time after treatment (6 hours) light wavelength (UV-B light, 6 hours) shoot	ME00329
COL68	ATGE_29_A2.CEL	col-0age(21_days)inflorescencestage_1-6_flower_	ME00319
COL69	ATGE_29_B2.CEL	col-0age(21_days)inflorescencestage_1-6_flower_	ME00319
COL70	ATGE_29_C2.CEL	col-0age(21_days)inflorescencestage_1-6_flower_	ME00319
COL74	ATGE_31_A2.CEL	col-0age(21+_days)stage_9_flower_	ME00319
COL109	ATGE_73_B.CEL	col-0age(6_weeks)pollen_	ME00319
COL110	ATGE_73_C.CEL	col-0age(6_weeks)pollen_	ME00319
COL194	DT002_ATH1_Pollen.CEL	col-0age(6_weeks) pollen_	ME00319
COL313	SF002_ATH1_A6.Fille.WT.dex.CEL	OrganismPart: root Ecotype: C24 GeneticModification: Transgenic plant carrying ANR1::rGR fusion under the 35S promoter control. The ANR1::rGR fusion is stongly expressed in this line. NASC:Growth Stage: 1.02 NASC:StockCode: StrainOrLine: Working overexpressor	GSM142675
COL346	Yamauchi_WT4CA.cel	seeds dry seed stage cold (4 C, 96 hr )	ME00348
COL347	Yamauchi_WT4CB.cel	seeds dry seed stage cold (4 C, 96 hr )	ME00348
Co-expression module ID starting with 124
COL41	X498r.MT.CEL	whole plants seedling growth MT-WT(zat12) gl1	ME00323
COL137	AtGen_A.19_24.3_REP3_ATH1.CEL	vascular leaf late rosette growth Pseudomonas syringae pv. tomato avrRpm1 (10e8 cfu/ml ) time after treatment (2 hours)	ME00331
COL139	AtGen_A.30_27.2_REP2_ATH1.CEL	vascular leaf late rosette growth Pseudomonas syringae pv. tomato DC3000 hrcC- (10e8 cfu/ml ) time after treatment (2 hours)	ME00331
COL148	AtGen_B.16_2.2.1_REP2_ATH1.CEL	vascular leaf late rosette growth CaCl2 + MgCl2 (1mM CaCl2 + 2.5 mM MgCl2 ) time after treatment (1 hours)	ME00332
COL150	AtGen_B.29_3.1.1_REP3_ATH1.CEL	vascular leaf late rosette growth water time after treatment (1 hours)	ME00332
COL212	Goda_II_3DT3h.2.CEL	whole plant 7-day-old seedlings 3-dehydroteasterone (1 uM, 3 hours)	ME00352
COL247	LH001_ATH1_A1.Heggi.CAG.CEL	Guard Cell enriched leaves	http://affymetrix.arabidopsis.info/narrays/experimentpage.pl?experimentid=29
COL251	LH001_ATH1_A7.Heggi.HAW.CEL	whole leaves	http://affymetrix.arabidopsis.info/narrays/experimentpage.pl?experimentid=29
COL257	Li_Control_3.2.cel	seed germination water (3 hours)	ME00350
COL258	Li_Control_6.1.cel	seed germination water (6 hours)	ME00350
COL259	Li_Control_6.2.cel	seed germination water (6 hours)	ME00350
COL279	MJ001_ATH1_A1.jones.WT1.CEL	Small excised segments of primary root tissue corresponding to root-hair elongation zone	gsm142750
COL281	MJ001_ATH1_A3.jones.rh1.CEL	OrganismPart: Small excised segments of primary root tissue corresponding to root-hair elongation zone Ecotype: Columbia GeneticModification: EMS mutant, Plant Cell (1990) 2:235-243 NASC:Growth Stage: 1.02 NASC:StockCode: N2259 StrainOrLine: rhd2-1	gsm142752
COL282	MJ001_ATH1_A4.jones.rh2.CEL	Small excised segments of primary root tissue corresponding to root-hair elongation	gsm142753
COL295	Nakabayashi_DS1.cel	no treatment dry seeds	ME00351
COL296	Nakabayashi_DS2.cel	no treatment dry seeds	ME00351
COL301	Preston_chip.1.dry.seed.CEL	seed dry seed stage no treatment	ME00346
COL302	Preston_chip.2.dry.seed.CEL	seed dry seed stage no treatment	ME00346
COL303	Preston_chip.5.3hr.imbibed.seed.CEL	seed imbibition water (3 hours)	ME00346
COL304	Preston_chip.6.3hr.imbibed.seed.CEL	seed imbibition water (3 hours)	ME00346
COL346	Yamauchi_WT4CA.cel	seeds dry seed stage cold (4 C, 96 hr )	ME00348
Co-expression module ID starting with 125
COL79	ATGE_34_A.CEL	col-0age(21+_days)sepal_	ME00319
COL80	ATGE_34_B.CEL	col-0age(21+_days)sepal_	ME00319
COL81	ATGE_34_C.CEL	col-0age(21+_days)sepal_	ME00319
COL89	ATGE_39_A.CEL	col-0age(21+_days)stage_15_flower_	ME00319
COL90	ATGE_39_B.CEL	col-0age(21+_days)stage_15_flower_	ME00319
COL91	ATGE_39_C.CEL	col-0age(21+_days)stage_15_flower_	ME00319
COL96	ATGE_42_B.CEL	col-0age(21+_days)petalstage_15_flower_	ME00319
COL97	ATGE_42_C.CEL	col-0age(21+_days)petalstage_15_flower_	ME00319
COL98	ATGE_42_D.CEL	col-0age(21+_days)petalstage_15_flower_	ME00319
COL99	ATGE_43_A.CEL	col-0age(21+_days)stage_15_flowerstamen_	ME00319
COL100	ATGE_43_B.CEL	col-0age(21+_days)stage_15_flowerstamen_	ME00319
COL101	ATGE_43_C.CEL	col-0age(21+_days)stage_15_flowerstamen_	ME00319
COL177	CW001_ATH1_A1.4.WestC.kub.CEL	OrganismPart: whole plant Ecotype: ws-2 NASC:Growth Stage: 1.06 NASC:StockCode: N1601	GSM142885
COL239	Kiba2_25.CEL	whole plant 21-day-old plants, vegetative stage Arr21c-ox	ME00355
COL240	Kiba2_26.CEL	whole plant 21-day-old plants, vegetative stage Arr21c-ox	ME00355
COL241	Kiba2_27.CEL	whole plant 21-day-old plants, vegetative stage Arr21c-ox	ME00355
Co-expression module ID starting with 128
COL102	ATGE_45_A.CEL	col-0age(21+_days)carpelstage_15_flower_	ME00319
COL103	ATGE_45_B.CEL	col-0age(21+_days)carpelstage_15_flower_	ME00319
COL104	ATGE_45_C.CEL	col-0age(21+_days)carpelstage_15_flower_	ME00319
COL178	Col_0_1.cel	shoot apex rosette stage KB9 line	ME00317
COL180	D3.growth..MM2d...CEL	cultured cell time after subculture (3 days)	ME00367
COL181	D5.growth..MM2d...CEL	cultured cell time after subculture (5 days)	ME00367
COL182	D7.growth..MM2d...CEL	cultured cell time after subculture (7 days)	ME00367
COL197	FLOWER_GC5.cel	controlled system (29 days); age (29 days ); flower	ME00318
COL236	JS001_ATH1_Control.3.new.CEL	Programmed Cell Death Control	http://affymetrix.arabidopsis.info/narrays/experimentpage.pl?experimentid=30
COL237	JS001_ATH1_Heat.3.new.CEL	Programmed Cell Death Heat	http://affymetrix.arabidopsis.info/narrays/experimentpage.pl?experimentid=30
COL253	Ler.0.1.CEL	shoot apex rosette stage	ME00317
COL255	Ler.3.2.CEL	shoot apex rosette stage KB31 line photoperiod (16 hr, 3 days)	ME00317
COL315	ST001_ATH1_A1.MUT.Top1.CEL	inflorescence stem tip	GSM133747
COL316	ST001_ATH1_A2.MUT.Top2.CEL	inflorescence stem tip	GSM133748
COL330	T10.suc..MM2d...CEL	cultured cell mid-exponential phase sucrose (3%, 10 hours)	ME00366
COL331	T12.suc..MM2d...CEL	cultured cell mid-exponential phase sucrose (3%, 12 hours)	ME00366
COL333	T2.suc..MM2d...CEL	cultured cell early stationary phase sucrose (3%, 2 hours)	ME00365
COL334	T4.suc..MM2d...CEL	cultured cell early stationary phase sucrose (3%, 4 hours)	ME00365
COL338	WW001_ATH1_A2.WILLA.ISOX.CEL	OrganismPart: Cell suspension	GSM142903
COL341	WW002_ATH1_A2.willa.ISOX.REP2.CEL	OrganismPart: Cell suspension	GSM142906
COL342	WW002_ATH1_A2.willa.ISOX.REP3.CEL	OrganismPart: Cell suspension	GSM142907
Co-expression module ID starting with 131
COL21	X2411.CEL	osmotic_6h_shoot mannitol (300 mM, 6 hours) shoot	ME00327
COL22	X2412.CEL	osmotic_6h_shoot mannitol (300 mM, 6 hours) shoot	ME00327
COL24	X2511.CEL	osmotic_12h_shoot mannitol (300 mM, 12 hours) shoot	ME00327
COL46	X7411.CEL	time after treatment (6 hours) light wavelength (UV-B light, 6 hours) shoot	ME00329
COL47	X7412.CEL	time after treatment (6 hours) light wavelength (UV-B light, 6 hours) shoot	ME00329
COL67	ATGE_28_A2.CEL	col-0age(21+_days)nodeshoot_	ME00319
COL68	ATGE_29_A2.CEL	col-0age(21_days)inflorescencestage_1-6_flower_	ME00319
COL69	ATGE_29_B2.CEL	col-0age(21_days)inflorescencestage_1-6_flower_	ME00319
COL70	ATGE_29_C2.CEL	col-0age(21_days)inflorescencestage_1-6_flower_	ME00319
COL72	ATGE_2_B.CEL	col-0age(7_days)hypocotyl_	ME00319
COL73	ATGE_2_C.CEL	col-0age(7_days)hypocotyl_	ME00319
COL74	ATGE_31_A2.CEL	col-0age(21+_days)stage_9_flower_	ME00319
COL75	ATGE_32_A2.CEL	col-0age(21+_days)stage_10-11_flower_	ME00319
COL76	ATGE_32_B2.CEL	col-0age(21+_days)stage_10-11_flower_	ME00319
COL77	ATGE_32_C2.CEL	col-0age(21+_days)stage_10-11_flower_	ME00319
COL78	ATGE_33_A.CEL	col-0age(21+_days)stage_12_flower_	ME00319
COL82	ATGE_35_A.CEL	col-0age(21+_days)petal_	ME00319
COL83	ATGE_35_B.CEL	col-0age(21+_days)petal_	ME00319
COL84	ATGE_35_C.CEL	col-0age(21+_days)petal_	ME00319
COL88	ATGE_37_A.CEL	col-0age(21+_days)carpel_	ME00319
COL102	ATGE_45_A.CEL	col-0age(21+_days)carpelstage_15_flower_	ME00319
COL103	ATGE_45_B.CEL	col-0age(21+_days)carpelstage_15_flower_	ME00319
COL104	ATGE_45_C.CEL	col-0age(21+_days)carpelstage_15_flower_	ME00319
COL111	ATGE_76_A.CEL	col-0age(8_weeks)globular_embryo_	ME00319
COL113	ATGE_76_C.CEL	col-0age(8_weeks)globular_embryo_	ME00319
COL130	AtGen_A.10_22.2_REP2_ATH1.CEL	vascular leaf late rosette growth Pseudomonas syringae pv. tomato DC3000 (10e8 cfu/ml ); time after treatment (6 hours)	ME00331
COL140	AtGen_A.31_27.3_REP3_ATH1.CEL	vascular leaf late rosette growth Pseudomonas syringae pv. tomato DC3000 hrcC- (10e8 cfu/ml ) time after treatment (2 hours)	ME00331
COL149	AtGen_B.26_2.5.4_REP2_ATH1.CEL	vascular leaf late rosette growth GST-Necrosis-inducing Phytophthora Protein 1 (1 uM ) time after treatment (4 hours)	ME00332
COL153	AtGen_C.11_2.Pi.6_REP2_ATH1.CEL	vascular leaf late rosette growth Phytophthora infestans (10^6 spores/ml ) time after treatment (6 hours)	ME00342
COL165	Bc181.1.CEL	vascular leaf rosette growth Botrytis cinerea (5X10^5 spores/ml ) time after treatment (18 hours)	ME00341
COL178	Col_0_1.cel	shoot apex rosette stage KB9 line	ME00317
COL255	Ler.3.2.CEL	shoot apex rosette stage KB31 line photoperiod (16 hr, 3 days)	ME00317
Co-expression module ID starting with 140
COL21	X2411.CEL	osmotic_6h_shoot mannitol (300 mM, 6 hours) shoot	ME00327
COL22	X2412.CEL	osmotic_6h_shoot mannitol (300 mM, 6 hours) shoot	ME00327
COL71	ATGE_2_A.CEL	col-0age(7_days)hypocotyl_	ME00319
COL72	ATGE_2_B.CEL	col-0age(7_days)hypocotyl_	ME00319
COL73	ATGE_2_C.CEL	col-0age(7_days)hypocotyl_	ME00319
COL74	ATGE_31_A2.CEL	col-0age(21+_days)stage_9_flower_	ME00319
COL75	ATGE_32_A2.CEL	col-0age(21+_days)stage_10-11_flower_	ME00319
COL76	ATGE_32_B2.CEL	col-0age(21+_days)stage_10-11_flower_	ME00319
COL77	ATGE_32_C2.CEL	col-0age(21+_days)stage_10-11_flower_	ME00319
COL78	ATGE_33_A.CEL	col-0age(21+_days)stage_12_flower_	ME00319
COL88	ATGE_37_A.CEL	col-0age(21+_days)carpel_	ME00319
COL102	ATGE_45_A.CEL	col-0age(21+_days)carpelstage_15_flower_	ME00319
COL103	ATGE_45_B.CEL	col-0age(21+_days)carpelstage_15_flower_	ME00319
COL104	ATGE_45_C.CEL	col-0age(21+_days)carpelstage_15_flower_	ME00319
COL135	AtGen_A.17_24.1_REP1_ATH1.CEL	vascular leaf late rosette growth Pseudomonas syringae pv. tomato avrRpm1 (10e8 cfu/ml ) time after treatment (2 hours)	ME00331
COL136	AtGen_A.18_24.2_REP2_ATH1.CEL	vascular leaf late rosette growth Pseudomonas syringae pv. tomato avrRpm1 (10e8 cfu/ml ) time after treatment (2 hours)	ME00331
COL137	AtGen_A.19_24.3_REP3_ATH1.CEL	vascular leaf late rosette growth Pseudomonas syringae pv. tomato avrRpm1 (10e8 cfu/ml ) time after treatment (2 hours)	ME00331
COL139	AtGen_A.30_27.2_REP2_ATH1.CEL	vascular leaf late rosette growth Pseudomonas syringae pv. tomato DC3000 hrcC- (10e8 cfu/ml ) time after treatment (2 hours)	ME00331
COL140	AtGen_A.31_27.3_REP3_ATH1.CEL	vascular leaf late rosette growth Pseudomonas syringae pv. tomato DC3000 hrcC- (10e8 cfu/ml ) time after treatment (2 hours)	ME00331
COL149	AtGen_B.26_2.5.4_REP2_ATH1.CEL	vascular leaf late rosette growth GST-Necrosis-inducing Phytophthora Protein 1 (1 uM ) time after treatment (4 hours)	ME00332
COL153	AtGen_C.11_2.Pi.6_REP2_ATH1.CEL	vascular leaf late rosette growth Phytophthora infestans (10^6 spores/ml ) time after treatment (6 hours)	ME00342
COL178	Col_0_1.cel	shoot apex rosette stage KB9 line	ME00317
COL253	Ler.0.1.CEL	shoot apex rosette stage	ME00317
COL254	Ler.0.2.CEL	shoot apex rosette stage	ME00317
COL255	Ler.3.2.CEL	shoot apex rosette stage KB31 line photoperiod (16 hr, 3 days)	ME00317
Co-expression module ID starting with 141
COL85	ATGE_36_A.CEL	col-0age(21+_days)stamen_	ME00319
COL86	ATGE_36_B.CEL	col-0age(21+_days)stamen_	ME00319
COL87	ATGE_36_C.CEL	col-0age(21+_days)stamen_	ME00319
COL93	ATGE_41_A.CEL	col-0age(21+_days)sepalstage_15_flower_	ME00319
COL94	ATGE_41_B.CEL	col-0age(21+_days)sepalstage_15_flower_	ME00319
COL95	ATGE_41_C.CEL	col-0age(21+_days)sepalstage_15_flower_	ME00319
COL96	ATGE_42_B.CEL	col-0age(21+_days)petalstage_15_flower_	ME00319
COL97	ATGE_42_C.CEL	col-0age(21+_days)petalstage_15_flower_	ME00319
COL98	ATGE_42_D.CEL	col-0age(21+_days)petalstage_15_flower_	ME00319
COL99	ATGE_43_A.CEL	col-0age(21+_days)stage_15_flowerstamen_	ME00319
COL100	ATGE_43_B.CEL	col-0age(21+_days)stage_15_flowerstamen_	ME00319
COL101	ATGE_43_C.CEL	col-0age(21+_days)stage_15_flowerstamen_	ME00319
COL102	ATGE_45_A.CEL	col-0age(21+_days)carpelstage_15_flower_	ME00319
COL103	ATGE_45_B.CEL	col-0age(21+_days)carpelstage_15_flower_	ME00319
COL104	ATGE_45_C.CEL	col-0age(21+_days)carpelstage_15_flower_	ME00319
COL108	ATGE_73_A.CEL	col-0age(6_weeks)pollen_	ME00319
COL109	ATGE_73_B.CEL	col-0age(6_weeks)pollen_	ME00319
COL110	ATGE_73_C.CEL	col-0age(6_weeks)pollen_	ME00319
COL160	BD001_ATH1_A1.DAVIE.CON.CEL	OrganismPart: inflorescence Ecotype: ws NASC:Growth Stage: 6.0	GSM142597; http://affymetrix.arabidopsis.info/narrays/experimentpage.pl?experimentid=74
COL161	BD001_ATH1_A2.DAVIE.CON.CEL	OrganismPart: inflorescence Ecotype: ws NASC:Growth Stage: 6.0	GSM142598
COL189	DH001_ATH1_A3.TCP1.CEL	OrganismPart: Pollen Ecotype: Ler-0 GeneticModification: None NASC:Growth Stage: 5.10 NASC:StockCode: NW20	GSM142736
COL192	DH001_ATH1_A6.TCP2.CEL	OrganismPart: Pollen Ecotype: Ler-0 GeneticModification: None NASC:Growth Stage: 5.10 NASC:StockCode: NW20	GSM142739
COL193	DH001_ATH1_A7.MPG1.CEL	OrganismPart: Pollen Ecotype: Ler-0 GeneticModification: None NASC:Growth Stage: 5.10 NASC:StockCode: NW20	GSM142740
COL194	DT002_ATH1_Pollen.CEL	col-0age(6_weeks) pollen_	ME00319
COL197	FLOWER_GC5.cel	controlled system (29 days); age (29 days ); flower	ME00318
COL199	FLOWER_GH5.cel	greenhouse (29 days);age (29 days ); flower	ME00318
COL200	FLOWER_GH6.cel	greenhouse (29 days);age (29 days ); flower	ME00318
Co-expression module ID starting with 144
COL4	X0022.CEL	cold_control_0min_root no treatment root	ME00325
COL11	X0122.CEL	cold_control_30min_root no treatment root	ME00325
COL71	ATGE_2_A.CEL	col-0age(7_days)hypocotyl_	ME00319
COL72	ATGE_2_B.CEL	col-0age(7_days)hypocotyl_	ME00319
COL73	ATGE_2_C.CEL	col-0age(7_days)hypocotyl_	ME00319
COL127	ATGE_93_B.CEL	col-0age(15_days)root_	ME00319
COL128	ATGE_9_A.CEL	col-0age(17_days)root_	ME00319
COL129	ATGE_9_B.CEL	col-0age(17_days)root_	ME00319
COL211	Goda_II_3DT3h.1.CEL	whole plant 7-day-old seedlings 3-dehydroteasterone (1 uM, 3 hours)	ME00352
COL212	Goda_II_3DT3h.2.CEL	whole plant 7-day-old seedlings 3-dehydroteasterone (1 uM, 3 hours)	ME00352
COL213	Goda_I_ABA1.2.CEL	whole plant 7-day-old seedlings ABA (10 uM, 1 hours)	ME00333
COL218	HO001_ATH1_A2.Okamo.gpal.control.CEL	OrganismPart: whole plant Ecotype: ws-2 NASC:Growth Stage: 10-day-old whole plant NASC:StockCode: N1601 Experiment: Comparative transcriptome analysis between wild-type and gpa1 mutant in response to ABA	GSM142785
COL220	HO001_ATH1_A4.Okamo.WS.control.CEL	OrganismPart: whole plant Ecotype: ws-2 NASC:Growth Stage: 10-day-old whole plant NASC:StockCode: N1601 Experiment: Comparative transcriptome analysis between wild-type and gpa1 mutant in response to ABA	GSM142787
COL260	MC001_ATH1_A1.Campb.317.CEL	Col-0 Whole Plant	http://affymetrix.arabidopsis.info/narrays/experimentpage.pl?experimentid=14
COL276	MH001_ATH1_A12.grevi.AT3.CEL	OrganismPart: whole seedling Ecotype: col-7 NASC:StockCode: N3731	gsm142698
COL278	MH001_ATH1_A9.grevi.CT3.CEL	OrganismPart: whole seedling Ecotype: col-7 NASC:StockCode: N3731	gsm142695
COL279	MJ001_ATH1_A1.jones.WT1.CEL	Small excised segments of primary root tissue corresponding to root-hair elongation zone	gsm142750
COL280	MJ001_ATH1_A2.jones.WT2.CEL	Small excised segments of primary root tissue corresponding to root-hair elongation zone	gsm142751
Co-expression module ID starting with 147
COL89	ATGE_39_A.CEL	col-0age(21+_days)stage_15_flower_	ME00319
COL90	ATGE_39_B.CEL	col-0age(21+_days)stage_15_flower_	ME00319
COL91	ATGE_39_C.CEL	col-0age(21+_days)stage_15_flower_	ME00319
COL99	ATGE_43_A.CEL	col-0age(21+_days)stage_15_flowerstamen_	ME00319
COL100	ATGE_43_B.CEL	col-0age(21+_days)stage_15_flowerstamen_	ME00319
COL101	ATGE_43_C.CEL	col-0age(21+_days)stage_15_flowerstamen_	ME00319
COL108	ATGE_73_A.CEL	col-0age(6_weeks)pollen_	ME00319
COL109	ATGE_73_B.CEL	col-0age(6_weeks)pollen_	ME00319
COL110	ATGE_73_C.CEL	col-0age(6_weeks)pollen_	ME00319
COL111	ATGE_76_A.CEL	col-0age(8_weeks)globular_embryo_	ME00319
COL112	ATGE_76_B.CEL	col-0age(8_weeks)globular_embryo_	ME00319
COL113	ATGE_76_C.CEL	col-0age(8_weeks)globular_embryo_	ME00319
COL192	DH001_ATH1_A6.TCP2.CEL	OrganismPart: Pollen Ecotype: Ler-0 GeneticModification: None NASC:Growth Stage: 5.10 NASC:StockCode: NW20	GSM142739
COL193	DH001_ATH1_A7.MPG1.CEL	OrganismPart: Pollen Ecotype: Ler-0 GeneticModification: None NASC:Growth Stage: 5.10 NASC:StockCode: NW20	GSM142740
COL194	DT002_ATH1_Pollen.CEL	col-0age(6_weeks) pollen_	ME00319
Co-expression module ID starting with 149
COL118	ATGE_79_A.CEL	col-0age(8_weeks)torpedo_embryo_	ME00319
COL119	ATGE_79_B.CEL	col-0age(8_weeks)torpedo_embryo_	ME00319
COL120	ATGE_79_C.CEL	col-0age(8_weeks)torpedo_embryo_	ME00319
COL126	ATGE_93_A.CEL	col-0age(15_days)root_	ME00319
COL127	ATGE_93_B.CEL	col-0age(15_days)root_	ME00319
COL156	AtGen_D.10_1.FS_REP1_ATH1.CEL	cotyledon ; hypocotyl seedling growth light wavelength (far-red light, 45 minutes)	ME00345
COL157	AtGen_D.11_1.PS_REP1_ATH1.CEL	cotyledon ; hypocotyl seedling growth light regime (continuous darkness, 44 minutes) light wavelength (red light, 1 minutes)	ME00345
COL158	AtGen_D.12_1.RS_REP1_ATH1.CEL	cotyledon ; hypocotyl seedling growth light wavelength (red light, 45 minutes)	ME00345
COL159	AtGen_D.13_1.BS_REP1_ATH1.CEL	cotyledon ; hypocotyl seedling growth light wavelength (blue light, 45 minutes)	ME00345
COL221	HY001_ATH1_A1.Yap.AMF.CEL	total roots (primary and all lateral )	http://affymetrix.arabidopsis.info/narrays/experimentpage.pl?experimentid=35
COL261	MC001_ATH1_A10.Campb.326.CEL	MYB761 Knockout, Plant Cell 13, 2777-2791 Overexpressor GROWTHCONDITIONS Dark DEVELOPMENTSTAGE 0.7 Whole Plant	http://affymetrix.arabidopsis.info/narrays/experimentpage.pl?experimentid=14
COL262	MC001_ATH1_A11.Campb.327.CEL	MYB761 Knockout, Plant Cell 13, 2777-2791 Overexpressor GROWTHCONDITIONS Dark DEVELOPMENTSTAGE 0.7 Whole Plant	http://affymetrix.arabidopsis.info/narrays/experimentpage.pl?experimentid=14
COL263	MC001_ATH1_A12.Campb.328.new..CEL	MYB61 Overexpressor GROWTHCONDITIONS Dark DEVELOPMENTSTAGE 0.7 Whole Plant	http://affymetrix.arabidopsis.info/narrays/experimentpage.pl?experimentid=14
COL343	YH001_ATH1_A2.Yap.AMF.CEL	col-0age(7_days)root_	ME00319
COL345	Yamauchi_WT22CB.cel	seeds dry seed stage average daily temperature (22 C, 96 hr )	ME00348
Co-expression module ID starting with 153
COL4	X0022.CEL	cold_control_0min_root no treatment root	ME00325
COL40	X456.MT.CEL	whole plants seedling growth MT-WT24h(plate) cold (4C, 24 hours)	ME00320
COL42	X499.MT.CEL	whole plants seedling growth MT-E2 35S::CBF2	ME00322
COL126	ATGE_93_A.CEL	col-0age(15_days)root_	ME00319
COL127	ATGE_93_B.CEL	col-0age(15_days)root_	ME00319
COL128	ATGE_9_A.CEL	col-0age(17_days)root_	ME00319
COL129	ATGE_9_B.CEL	col-0age(17_days)root_	ME00319
COL221	HY001_ATH1_A1.Yap.AMF.CEL	total roots (primary and all lateral )	http://affymetrix.arabidopsis.info/narrays/experimentpage.pl?experimentid=35
COL276	MH001_ATH1_A12.grevi.AT3.CEL	OrganismPart: whole seedling Ecotype: col-7 NASC:StockCode: N3731	gsm142698
COL278	MH001_ATH1_A9.grevi.CT3.CEL	OrganismPart: whole seedling Ecotype: col-7 NASC:StockCode: N3731	gsm142695
COL282	MJ001_ATH1_A4.jones.rh2.CEL	Small excised segments of primary root tissue corresponding to root-hair elongation	gsm142753
COL343	YH001_ATH1_A2.Yap.AMF.CEL	col-0age(7_days)root_	ME00319
Co-expression module ID starting with 154
COL108	ATGE_73_A.CEL	col-0age(6_weeks)pollen_	ME00319
COL109	ATGE_73_B.CEL	col-0age(6_weeks)pollen_	ME00319
COL110	ATGE_73_C.CEL	col-0age(6_weeks)pollen_	ME00319
COL187	DH001_ATH1_A1.UNM1.CEL	OrganismPart: Pollen Ecotype: Ler-0 GeneticModification: None NASC:Growth Stage: 5.10 NASC:StockCode: NW20	GSM142734
COL188	DH001_ATH1_A2.BCP1.CEL	OrganismPart: Pollen Ecotype: Ler-0 GeneticModification: None NASC:Growth Stage: 5.10 NASC:StockCode: NW20	GSM142735
COL189	DH001_ATH1_A3.TCP1.CEL	OrganismPart: Pollen Ecotype: Ler-0 GeneticModification: None NASC:Growth Stage: 5.10 NASC:StockCode: NW20	GSM142736
COL190	DH001_ATH1_A4.UNM2.CEL	OrganismPart: Pollen Ecotype: Ler-0 GeneticModification: None NASC:Growth Stage: 5.10 NASC:StockCode: NW20	GSM142737
COL191	DH001_ATH1_A5.BCP2.CEL	OrganismPart: Pollen Ecotype: Ler-0 GeneticModification: None NASC:Growth Stage: 5.10 NASC:StockCode: NW20	GSM142738
COL192	DH001_ATH1_A6.TCP2.CEL	OrganismPart: Pollen Ecotype: Ler-0 GeneticModification: None NASC:Growth Stage: 5.10 NASC:StockCode: NW20	GSM142739
COL193	DH001_ATH1_A7.MPG1.CEL	OrganismPart: Pollen Ecotype: Ler-0 GeneticModification: None NASC:Growth Stage: 5.10 NASC:StockCode: NW20	GSM142740
COL194	DT002_ATH1_Pollen.CEL	col-0age(6_weeks) pollen_	ME00319
COL295	Nakabayashi_DS1.cel	no treatment dry seeds	ME00351
COL296	Nakabayashi_DS2.cel	no treatment dry seeds	ME00351
COL301	Preston_chip.1.dry.seed.CEL	seed dry seed stage no treatment	ME00346
COL302	Preston_chip.2.dry.seed.CEL	seed dry seed stage no treatment	ME00346
COL303	Preston_chip.5.3hr.imbibed.seed.CEL	seed imbibition water (3 hours)	ME00346
COL304	Preston_chip.6.3hr.imbibed.seed.CEL	seed imbibition water (3 hours)	ME00346
Co-expression module ID starting with 155
COL77	ATGE_32_C2.CEL	col-0age(21+_days)stage_10-11_flower_	ME00319
COL85	ATGE_36_A.CEL	col-0age(21+_days)stamen_	ME00319
COL86	ATGE_36_B.CEL	col-0age(21+_days)stamen_	ME00319
COL87	ATGE_36_C.CEL	col-0age(21+_days)stamen_	ME00319
COL108	ATGE_73_A.CEL	col-0age(6_weeks)pollen_	ME00319
COL109	ATGE_73_B.CEL	col-0age(6_weeks)pollen_	ME00319
COL110	ATGE_73_C.CEL	col-0age(6_weeks)pollen_	ME00319
COL187	DH001_ATH1_A1.UNM1.CEL	OrganismPart: Pollen Ecotype: Ler-0 GeneticModification: None NASC:Growth Stage: 5.10 NASC:StockCode: NW20	GSM142734
COL188	DH001_ATH1_A2.BCP1.CEL	OrganismPart: Pollen Ecotype: Ler-0 GeneticModification: None NASC:Growth Stage: 5.10 NASC:StockCode: NW20	GSM142735
COL189	DH001_ATH1_A3.TCP1.CEL	OrganismPart: Pollen Ecotype: Ler-0 GeneticModification: None NASC:Growth Stage: 5.10 NASC:StockCode: NW20	GSM142736
COL190	DH001_ATH1_A4.UNM2.CEL	OrganismPart: Pollen Ecotype: Ler-0 GeneticModification: None NASC:Growth Stage: 5.10 NASC:StockCode: NW20	GSM142737
COL191	DH001_ATH1_A5.BCP2.CEL	OrganismPart: Pollen Ecotype: Ler-0 GeneticModification: None NASC:Growth Stage: 5.10 NASC:StockCode: NW20	GSM142738
COL192	DH001_ATH1_A6.TCP2.CEL	OrganismPart: Pollen Ecotype: Ler-0 GeneticModification: None NASC:Growth Stage: 5.10 NASC:StockCode: NW20	GSM142739
COL193	DH001_ATH1_A7.MPG1.CEL	OrganismPart: Pollen Ecotype: Ler-0 GeneticModification: None NASC:Growth Stage: 5.10 NASC:StockCode: NW20	GSM142740
Co-expression module ID starting with 156
COL21	X2411.CEL	osmotic_6h_shoot mannitol (300 mM, 6 hours) shoot	ME00327
COL46	X7411.CEL	time after treatment (6 hours) light wavelength (UV-B light, 6 hours) shoot	ME00329
COL47	X7412.CEL	time after treatment (6 hours) light wavelength (UV-B light, 6 hours) shoot	ME00329
COL68	ATGE_29_A2.CEL	col-0age(21_days)inflorescencestage_1-6_flower_	ME00319
COL69	ATGE_29_B2.CEL	col-0age(21_days)inflorescencestage_1-6_flower_	ME00319
COL70	ATGE_29_C2.CEL	col-0age(21_days)inflorescencestage_1-6_flower_	ME00319
COL71	ATGE_2_A.CEL	col-0age(7_days)hypocotyl_	ME00319
COL72	ATGE_2_B.CEL	col-0age(7_days)hypocotyl_	ME00319
COL73	ATGE_2_C.CEL	col-0age(7_days)hypocotyl_	ME00319
COL74	ATGE_31_A2.CEL	col-0age(21+_days)stage_9_flower_	ME00319
COL75	ATGE_32_A2.CEL	col-0age(21+_days)stage_10-11_flower_	ME00319
COL76	ATGE_32_B2.CEL	col-0age(21+_days)stage_10-11_flower_	ME00319
COL77	ATGE_32_C2.CEL	col-0age(21+_days)stage_10-11_flower_	ME00319
COL82	ATGE_35_A.CEL	col-0age(21+_days)petal_	ME00319
COL83	ATGE_35_B.CEL	col-0age(21+_days)petal_	ME00319
COL84	ATGE_35_C.CEL	col-0age(21+_days)petal_	ME00319
COL88	ATGE_37_A.CEL	col-0age(21+_days)carpel_	ME00319
COL102	ATGE_45_A.CEL	col-0age(21+_days)carpelstage_15_flower_	ME00319
COL103	ATGE_45_B.CEL	col-0age(21+_days)carpelstage_15_flower_	ME00319
COL104	ATGE_45_C.CEL	col-0age(21+_days)carpelstage_15_flower_	ME00319
COL111	ATGE_76_A.CEL	col-0age(8_weeks)globular_embryo_	ME00319
COL112	ATGE_76_B.CEL	col-0age(8_weeks)globular_embryo_	ME00319
COL113	ATGE_76_C.CEL	col-0age(8_weeks)globular_embryo_	ME00319
COL135	AtGen_A.17_24.1_REP1_ATH1.CEL	vascular leaf late rosette growth Pseudomonas syringae pv. tomato avrRpm1 (10e8 cfu/ml ) time after treatment (2 hours)	ME00331
COL136	AtGen_A.18_24.2_REP2_ATH1.CEL	vascular leaf late rosette growth Pseudomonas syringae pv. tomato avrRpm1 (10e8 cfu/ml ) time after treatment (2 hours)	ME00331
COL137	AtGen_A.19_24.3_REP3_ATH1.CEL	vascular leaf late rosette growth Pseudomonas syringae pv. tomato avrRpm1 (10e8 cfu/ml ) time after treatment (2 hours)	ME00331
COL139	AtGen_A.30_27.2_REP2_ATH1.CEL	vascular leaf late rosette growth Pseudomonas syringae pv. tomato DC3000 hrcC- (10e8 cfu/ml ) time after treatment (2 hours)	ME00331
COL140	AtGen_A.31_27.3_REP3_ATH1.CEL	vascular leaf late rosette growth Pseudomonas syringae pv. tomato DC3000 hrcC- (10e8 cfu/ml ) time after treatment (2 hours)	ME00331
COL149	AtGen_B.26_2.5.4_REP2_ATH1.CEL	vascular leaf late rosette growth GST-Necrosis-inducing Phytophthora Protein 1 (1 uM ) time after treatment (4 hours)	ME00332
COL160	BD001_ATH1_A1.DAVIE.CON.CEL	OrganismPart: inflorescence Ecotype: ws NASC:Growth Stage: 6.0	GSM142597; http://affymetrix.arabidopsis.info/narrays/experimentpage.pl?experimentid=74
COL178	Col_0_1.cel	shoot apex rosette stage KB9 line	ME00317
COL253	Ler.0.1.CEL	shoot apex rosette stage	ME00317
COL254	Ler.0.2.CEL	shoot apex rosette stage	ME00317
COL255	Ler.3.2.CEL	shoot apex rosette stage KB31 line photoperiod (16 hr, 3 days)	ME00317
Co-expression module ID starting with 166
COL117	ATGE_78_D.CEL	col-0age(8_weeks)triangle_embryo_	ME00319
COL118	ATGE_79_A.CEL	col-0age(8_weeks)torpedo_embryo_	ME00319
COL119	ATGE_79_B.CEL	col-0age(8_weeks)torpedo_embryo_	ME00319
COL120	ATGE_79_C.CEL	col-0age(8_weeks)torpedo_embryo_	ME00319
COL121	ATGE_81_B.CEL	col-0age(8_weeks)walking-stick_seed_	ME00319
COL122	ATGE_82_A.CEL	col-0age(8_weeks)early_curled_cotyledon_	ME00319
COL124	ATGE_82_C.CEL	col-0age(8_weeks)early_curled_cotyledon_	ME00319
COL180	D3.growth..MM2d...CEL	cultured cell time after subculture (3 days)	ME00367
COL181	D5.growth..MM2d...CEL	cultured cell time after subculture (5 days)	ME00367
COL182	D7.growth..MM2d...CEL	cultured cell time after subculture (7 days)	ME00367
COL236	JS001_ATH1_Control.3.new.CEL	Programmed Cell Death Control	http://affymetrix.arabidopsis.info/narrays/experimentpage.pl?experimentid=30
COL256	Li_Control_3.1.cel	seed germination water (3 hours)	ME00350
COL257	Li_Control_3.2.cel	seed germination water (3 hours)	ME00350
COL258	Li_Control_6.1.cel	seed germination water (6 hours)	ME00350
COL259	Li_Control_6.2.cel	seed germination water (6 hours)	ME00350
COL296	Nakabayashi_DS2.cel	no treatment dry seeds	ME00351
COL301	Preston_chip.1.dry.seed.CEL	seed dry seed stage no treatment	ME00346
COL302	Preston_chip.2.dry.seed.CEL	seed dry seed stage no treatment	ME00346
COL304	Preston_chip.6.3hr.imbibed.seed.CEL	seed imbibition water (3 hours)	ME00346
COL320	ST001_ATH1_A7.WT.Base1.CEL	inflorescence stem base	GSM133753
COL346	Yamauchi_WT4CA.cel	seeds dry seed stage cold (4 C, 96 hr )	ME00348
Co-expression module ID starting with 167
COL67	ATGE_28_A2.CEL	col-0age(21+_days)nodeshoot_	ME00319
COL71	ATGE_2_A.CEL	col-0age(7_days)hypocotyl_	ME00319
COL72	ATGE_2_B.CEL	col-0age(7_days)hypocotyl_	ME00319
COL73	ATGE_2_C.CEL	col-0age(7_days)hypocotyl_	ME00319
COL74	ATGE_31_A2.CEL	col-0age(21+_days)stage_9_flower_	ME00319
COL75	ATGE_32_A2.CEL	col-0age(21+_days)stage_10-11_flower_	ME00319
COL76	ATGE_32_B2.CEL	col-0age(21+_days)stage_10-11_flower_	ME00319
COL77	ATGE_32_C2.CEL	col-0age(21+_days)stage_10-11_flower_	ME00319
COL88	ATGE_37_A.CEL	col-0age(21+_days)carpel_	ME00319
COL178	Col_0_1.cel	shoot apex rosette stage KB9 line	ME00317
COL199	FLOWER_GH5.cel	greenhouse (29 days);age (29 days ); flower	ME00318
COL253	Ler.0.1.CEL	shoot apex rosette stage	ME00317
COL254	Ler.0.2.CEL	shoot apex rosette stage	ME00317
COL255	Ler.3.2.CEL	shoot apex rosette stage KB31 line photoperiod (16 hr, 3 days)	ME00317
COL293	Nakabayashi_ABA3.1.cel	seed imbibition ABA (3 uM, 24 hours)	ME00351
COL294	Nakabayashi_ABA3.2.cel	seed imbibition ABA (3 uM, 24 hours)	ME00351
COL297	Nakabayashi_Imb24.1.cel	24 h imbibed in water imbibed seeds water (48 hours)	ME00351
COL298	Nakabayashi_Imb24.2.cel	24 h imbibed in water imbibed seeds water (48 hours)	ME00351
COL315	ST001_ATH1_A1.MUT.Top1.CEL	inflorescence stem tip	GSM133747
COL316	ST001_ATH1_A2.MUT.Top2.CEL	inflorescence stem tip	GSM133748
Co-expression module ID starting with 173
COL103	ATGE_45_B.CEL	col-0age(21+_days)carpelstage_15_flower_	ME00319
COL108	ATGE_73_A.CEL	col-0age(6_weeks)pollen_	ME00319
COL110	ATGE_73_C.CEL	col-0age(6_weeks)pollen_	ME00319
COL136	AtGen_A.18_24.2_REP2_ATH1.CEL	vascular leaf late rosette growth Pseudomonas syringae pv. tomato avrRpm1 (10e8 cfu/ml ) time after treatment (2 hours)	ME00331
COL137	AtGen_A.19_24.3_REP3_ATH1.CEL	vascular leaf late rosette growth Pseudomonas syringae pv. tomato avrRpm1 (10e8 cfu/ml ) time after treatment (2 hours)	ME00331
COL139	AtGen_A.30_27.2_REP2_ATH1.CEL	vascular leaf late rosette growth Pseudomonas syringae pv. tomato DC3000 hrcC- (10e8 cfu/ml ) time after treatment (2 hours)	ME00331
COL140	AtGen_A.31_27.3_REP3_ATH1.CEL	vascular leaf late rosette growth Pseudomonas syringae pv. tomato DC3000 hrcC- (10e8 cfu/ml ) time after treatment (2 hours)	ME00331
COL145	AtGen_A.52_32.4_REP3_ATH1.CEL	vascular leaf late rosette growth Pseudomonas syringae pv. Phaseolicola (10e8 cfu/ml ) time after treatment (24 hours)	ME00331
COL187	DH001_ATH1_A1.UNM1.CEL	OrganismPart: Pollen Ecotype: Ler-0 GeneticModification: None NASC:Growth Stage: 5.10 NASC:StockCode: NW20	GSM142734
COL188	DH001_ATH1_A2.BCP1.CEL	OrganismPart: Pollen Ecotype: Ler-0 GeneticModification: None NASC:Growth Stage: 5.10 NASC:StockCode: NW20	GSM142735
COL190	DH001_ATH1_A4.UNM2.CEL	OrganismPart: Pollen Ecotype: Ler-0 GeneticModification: None NASC:Growth Stage: 5.10 NASC:StockCode: NW20	GSM142737
COL191	DH001_ATH1_A5.BCP2.CEL	OrganismPart: Pollen Ecotype: Ler-0 GeneticModification: None NASC:Growth Stage: 5.10 NASC:StockCode: NW20	GSM142738
COL199	FLOWER_GH5.cel	greenhouse (29 days);age (29 days ); flower	ME00318
COL272	MG001_ATH1_A10.Torres.5N1.CEL	OrganismPart: Whole leaf Age time point: 4 hours Ecotype: col-5 NASC:Growth Stage: 3.90 NASC:StockCode: N1688	GSM142833
COL273	MG001_ATH1_A12.Torres.5N6.CEL	OrganismPart: Whole leaf Age time point: 4 hours Ecotype: col-5 NASC:Growth Stage: 3.90 NASC:StockCode: N1688	GSM142834
COL274	MG001_ATH1_A14.Torres.4N3.CEL	OrganismPart: Whole leaf Age time point: 4 hours Ecotype: col-5 NASC:Growth Stage: 3.90 NASC:StockCode: N1688	GSM142830
COL305	RD001_ATH1_A1.deeke.tum.CEL	Tumour	GSM133719
COL318	ST001_ATH1_A4.MUT.Base2.CEL	inflorescence stem base	GSM133750
COL326	SW001_ATH1_A1.Ward.ax3.CEL	Stock Code: N3076 Tissue: axillary buds approx. 2 mm elongated Genetic background: col-0 Genetic variation: EMS	GSM260884
Co-expression module ID starting with 176
COL69	ATGE_29_B2.CEL	col-0age(21_days)inflorescencestage_1-6_flower_	ME00319
COL156	AtGen_D.10_1.FS_REP1_ATH1.CEL	cotyledon ; hypocotyl seedling growth light wavelength (far-red light, 45 minutes)	ME00345
COL157	AtGen_D.11_1.PS_REP1_ATH1.CEL	cotyledon ; hypocotyl seedling growth light regime (continuous darkness, 44 minutes) light wavelength (red light, 1 minutes)	ME00345
COL158	AtGen_D.12_1.RS_REP1_ATH1.CEL	cotyledon ; hypocotyl seedling growth light wavelength (red light, 45 minutes)	ME00345
COL159	AtGen_D.13_1.BS_REP1_ATH1.CEL	cotyledon ; hypocotyl seedling growth light wavelength (blue light, 45 minutes)	ME00345
COL176	CW001_ATH1_A1.3.WestC.kuu.CEL	OrganismPart: whole plant Ecotype: ws-2 NASC:Growth Stage: 1.06 NASC:StockCode: N1601	GSM142884
COL254	Ler.0.2.CEL	shoot apex rosette stage	ME00317
COL255	Ler.3.2.CEL	shoot apex rosette stage KB31 line photoperiod (16 hr, 3 days)	ME00317
COL256	Li_Control_3.1.cel	seed germination water (3 hours)	ME00350
COL257	Li_Control_3.2.cel	seed germination water (3 hours)	ME00350
COL258	Li_Control_6.1.cel	seed germination water (6 hours)	ME00350
COL259	Li_Control_6.2.cel	seed germination water (6 hours)	ME00350
COL281	MJ001_ATH1_A3.jones.rh1.CEL	OrganismPart: Small excised segments of primary root tissue corresponding to root-hair elongation zone Ecotype: Columbia GeneticModification: EMS mutant, Plant Cell (1990) 2:235-243 NASC:Growth Stage: 1.02 NASC:StockCode: N2259 StrainOrLine: rhd2-1	gsm142752
COL295	Nakabayashi_DS1.cel	no treatment dry seeds	ME00351
COL296	Nakabayashi_DS2.cel	no treatment dry seeds	ME00351
COL301	Preston_chip.1.dry.seed.CEL	seed dry seed stage no treatment	ME00346
COL302	Preston_chip.2.dry.seed.CEL	seed dry seed stage no treatment	ME00346
COL335	VB001_ATH1_A10.Bwoll.Col2.CEL	fully expanded leaves	GSM133738
COL346	Yamauchi_WT4CA.cel	seeds dry seed stage cold (4 C, 96 hr )	ME00348
COL347	Yamauchi_WT4CB.cel	seeds dry seed stage cold (4 C, 96 hr )	ME00348
Co-expression module ID starting with 177
COL3	X0021.CEL	cold_control_0min_root no treatment root	ME00325
COL4	X0022.CEL	cold_control_0min_root no treatment root	ME00325
COL10	X0121.CEL	cold_control_30min_root no treatment root	ME00325
COL11	X0122.CEL	cold_control_30min_root no treatment root	ME00325
COL17	X1621.CEL	cold (4 C, 24 hours) root	ME00325
COL38	X445.MT.CEL	whole plants seedling growth MT-p15-8 35S::ZAP12	ME00323
COL50	X9321.CEL	heat_3h_root	ME00339
COL126	ATGE_93_A.CEL	col-0age(15_days)root_	ME00319
COL127	ATGE_93_B.CEL	col-0age(15_days)root_	ME00319
COL128	ATGE_9_A.CEL	col-0age(17_days)root_	ME00319
COL129	ATGE_9_B.CEL	col-0age(17_days)root_	ME00319
COL221	HY001_ATH1_A1.Yap.AMF.CEL	total roots (primary and all lateral )	http://affymetrix.arabidopsis.info/narrays/experimentpage.pl?experimentid=35
COL223	JB001_ATH1_A1.1.Boyce.Kan.1.CEL	OrganismPart: whole seedling Ecotype: Col-0 GeneticModification: Aequorin transgene NASC:StockCode: StrainOrLine: aeq+	GSM142585
COL224	JB001_ATH1_A1.2.Boyce.Kan.2.CEL	OrganismPart: whole seedling Ecotype: Col-0 GeneticModification: Aequorin transgene NASC:StockCode: StrainOrLine: aeq+	GSM142586
COL279	MJ001_ATH1_A1.jones.WT1.CEL	Small excised segments of primary root tissue corresponding to root-hair elongation zone	gsm142750
COL280	MJ001_ATH1_A2.jones.WT2.CEL	Small excised segments of primary root tissue corresponding to root-hair elongation zone	gsm142751
COL281	MJ001_ATH1_A3.jones.rh1.CEL	OrganismPart: Small excised segments of primary root tissue corresponding to root-hair elongation zone Ecotype: Columbia GeneticModification: EMS mutant, Plant Cell (1990) 2:235-243 NASC:Growth Stage: 1.02 NASC:StockCode: N2259 StrainOrLine: rhd2-1	gsm142752
COL282	MJ001_ATH1_A4.jones.rh2.CEL	Small excised segments of primary root tissue corresponding to root-hair elongation	gsm142753
COL286	MR001_ATH1_A4.Rente.KKO.Control.CEL	Whole seedlings	GSM142787
COL312	SF001_ATH1_A4.Fille.ANGR4.12.dex.CEL	OrganismPart: root Ecotype: C24 GeneticModification: Transgenic plant carrying ANR1::rGR fusion under the 35S promoter control. The ANR1::rGR fusion is stongly expressed in this line. NASC:Growth Stage: 1.02 NASC:StockCode: StrainOrLine: Working overexpressor	GSM142670
COL313	SF002_ATH1_A6.Fille.WT.dex.CEL	OrganismPart: root Ecotype: C24 GeneticModification: Transgenic plant carrying ANR1::rGR fusion under the 35S promoter control. The ANR1::rGR fusion is stongly expressed in this line. NASC:Growth Stage: 1.02 NASC:StockCode: StrainOrLine: Working overexpressor	GSM142675
COL343	YH001_ATH1_A2.Yap.AMF.CEL	col-0age(7_days)root_	ME00319
Co-expression module ID starting with 178
COL3	X0021.CEL	cold_control_0min_root no treatment root	ME00325
COL10	X0121.CEL	cold_control_30min_root no treatment root	ME00325
COL17	X1621.CEL	cold (4 C, 24 hours) root	ME00325
COL23	X2421.CEL	osmotic_6h_root mannitol (300 mM, 6 hours) root	ME00327
COL25	X2521.CEL	osmotic_12h_root mannitol (300 mM, 12 hours) root	ME00327
COL29	X3321.CEL	salt_3h_root NaCl (150 mM, 3 hours) root	ME00328
COL30	X3322.CEL	salt_3h_root NaCl (150 mM, 3 hours) root	ME00328
COL37	X3621.CEL	salt_24h_root NaCl (150 mM, 24 hours) root	ME00328
COL50	X9321.CEL	heat_3h_root	ME00339
COL51	X9322.CEL	heat_3h_root	ME00339
COL64	ATGE_27_A.CEL	col-0age(21+_days)internodeshoot_	ME00319
COL65	ATGE_27_B.CEL	col-0age(21+_days)internodeshoot_	ME00319
COL66	ATGE_27_C.CEL	col-0age(21+_days)internodeshoot_	ME00319
COL67	ATGE_28_A2.CEL	col-0age(21+_days)nodeshoot_	ME00319
COL277	MH001_ATH1_A6.grevi.AC3.CEL	OrganismPart: whole seedling Ecotype: col-7 NASC:StockCode: N3731	gsm142692
COL280	MJ001_ATH1_A2.jones.WT2.CEL	Small excised segments of primary root tissue corresponding to root-hair elongation zone	gsm142751
COL317	ST001_ATH1_A3.MUT.Base1.CEL	inflorescence stem base	GSM133749
COL318	ST001_ATH1_A4.MUT.Base2.CEL	inflorescence stem base	GSM133750
COL320	ST001_ATH1_A7.WT.Base1.CEL	inflorescence stem base	GSM133753
COL321	ST001_ATH1_A8.WT.Base2.CEL	inflorescence stem base	GSM133754
Co-expression module ID starting with 181
COL108	ATGE_73_A.CEL	col-0age(6_weeks)pollen_	ME00319
COL187	DH001_ATH1_A1.UNM1.CEL	OrganismPart: Pollen Ecotype: Ler-0 GeneticModification: None NASC:Growth Stage: 5.10 NASC:StockCode: NW20	GSM142734
COL188	DH001_ATH1_A2.BCP1.CEL	OrganismPart: Pollen Ecotype: Ler-0 GeneticModification: None NASC:Growth Stage: 5.10 NASC:StockCode: NW20	GSM142735
COL189	DH001_ATH1_A3.TCP1.CEL	OrganismPart: Pollen Ecotype: Ler-0 GeneticModification: None NASC:Growth Stage: 5.10 NASC:StockCode: NW20	GSM142736
COL190	DH001_ATH1_A4.UNM2.CEL	OrganismPart: Pollen Ecotype: Ler-0 GeneticModification: None NASC:Growth Stage: 5.10 NASC:StockCode: NW20	GSM142737
COL191	DH001_ATH1_A5.BCP2.CEL	OrganismPart: Pollen Ecotype: Ler-0 GeneticModification: None NASC:Growth Stage: 5.10 NASC:StockCode: NW20	GSM142738
COL192	DH001_ATH1_A6.TCP2.CEL	OrganismPart: Pollen Ecotype: Ler-0 GeneticModification: None NASC:Growth Stage: 5.10 NASC:StockCode: NW20	GSM142739
COL193	DH001_ATH1_A7.MPG1.CEL	OrganismPart: Pollen Ecotype: Ler-0 GeneticModification: None NASC:Growth Stage: 5.10 NASC:StockCode: NW20	GSM142740
COL256	Li_Control_3.1.cel	seed germination water (3 hours)	ME00350
COL257	Li_Control_3.2.cel	seed germination water (3 hours)	ME00350
COL258	Li_Control_6.1.cel	seed germination water (6 hours)	ME00350
COL259	Li_Control_6.2.cel	seed germination water (6 hours)	ME00350
COL295	Nakabayashi_DS1.cel	no treatment dry seeds	ME00351
COL296	Nakabayashi_DS2.cel	no treatment dry seeds	ME00351
COL301	Preston_chip.1.dry.seed.CEL	seed dry seed stage no treatment	ME00346
COL302	Preston_chip.2.dry.seed.CEL	seed dry seed stage no treatment	ME00346
COL303	Preston_chip.5.3hr.imbibed.seed.CEL	seed imbibition water (3 hours)	ME00346
COL304	Preston_chip.6.3hr.imbibed.seed.CEL	seed imbibition water (3 hours)	ME00346
COL346	Yamauchi_WT4CA.cel	seeds dry seed stage cold (4 C, 96 hr )	ME00348
COL347	Yamauchi_WT4CB.cel	seeds dry seed stage cold (4 C, 96 hr )	ME00348
Co-expression module ID starting with 183
COL168	C0_1.CEL	heat_control_0h_25C_cell_culture	ME00339
COL169	C0_2.CEL	heat_control_0h_25C_cell_culture	ME00339
COL170	C10_1.CEL	heat_3h_38C_3h_recover_cell_culture	ME00339
COL171	C10_2.CEL	heat_3h_38C_3h_recover_cell_culture	ME00339
COL172	C7_1.CEL	heat_1h_38C_cell_culture	ME00339
COL173	C8_1.CEL	heat_3h_38C_cell_culture	ME00339
COL179	D1.growth..MM2d...CEL	cultured cell time after subculture (1 days)	ME00367
COL187	DH001_ATH1_A1.UNM1.CEL	OrganismPart: Pollen Ecotype: Ler-0 GeneticModification: None NASC:Growth Stage: 5.10 NASC:StockCode: NW20	GSM142734
COL256	Li_Control_3.1.cel	seed germination water (3 hours)	ME00350
COL257	Li_Control_3.2.cel	seed germination water (3 hours)	ME00350
COL258	Li_Control_6.1.cel	seed germination water (6 hours)	ME00350
COL259	Li_Control_6.2.cel	seed germination water (6 hours)	ME00350
COL293	Nakabayashi_ABA3.1.cel	seed imbibition ABA (3 uM, 24 hours)	ME00351
COL294	Nakabayashi_ABA3.2.cel	seed imbibition ABA (3 uM, 24 hours)	ME00351
COL297	Nakabayashi_Imb24.1.cel	24 h imbibed in water imbibed seeds water (48 hours)	ME00351
COL298	Nakabayashi_Imb24.2.cel	24 h imbibed in water imbibed seeds water (48 hours)	ME00351
COL346	Yamauchi_WT4CA.cel	seeds dry seed stage cold (4 C, 96 hr )	ME00348
COL347	Yamauchi_WT4CB.cel	seeds dry seed stage cold (4 C, 96 hr )	ME00348
Co-expression module ID starting with 184
COL3	X0021.CEL	cold_control_0min_root no treatment root	ME00325
COL4	X0022.CEL	cold_control_0min_root no treatment root	ME00325
COL10	X0121.CEL	cold_control_30min_root no treatment root	ME00325
COL11	X0122.CEL	cold_control_30min_root no treatment root	ME00325
COL20	X2321.CEL	osmotic_3h_root mannitol (300 mM, 3 hours) root	ME00327
COL23	X2421.CEL	osmotic_6h_root mannitol (300 mM, 6 hours) root	ME00327
COL25	X2521.CEL	osmotic_12h_root mannitol (300 mM, 12 hours) root	ME00327
COL26	X2522.CEL	osmotic_12h_root mannitol (300 mM, 12 hours) root	ME00327
COL29	X3321.CEL	salt_3h_root NaCl (150 mM, 3 hours) root	ME00328
COL30	X3322.CEL	salt_3h_root NaCl (150 mM, 3 hours) root	ME00328
COL37	X3621.CEL	salt_24h_root NaCl (150 mM, 24 hours) root	ME00328
COL126	ATGE_93_A.CEL	col-0age(15_days)root_	ME00319
COL127	ATGE_93_B.CEL	col-0age(15_days)root_	ME00319
COL128	ATGE_9_A.CEL	col-0age(17_days)root_	ME00319
COL221	HY001_ATH1_A1.Yap.AMF.CEL	total roots (primary and all lateral )	http://affymetrix.arabidopsis.info/narrays/experimentpage.pl?experimentid=35
COL312	SF001_ATH1_A4.Fille.ANGR4.12.dex.CEL	OrganismPart: root Ecotype: C24 GeneticModification: Transgenic plant carrying ANR1::rGR fusion under the 35S promoter control. The ANR1::rGR fusion is stongly expressed in this line. NASC:Growth Stage: 1.02 NASC:StockCode: StrainOrLine: Working overexpressor	GSM142670
COL343	YH001_ATH1_A2.Yap.AMF.CEL	col-0age(7_days)root_	ME00319
Co-expression module ID starting with 185
COL68	ATGE_29_A2.CEL	col-0age(21_days)inflorescencestage_1-6_flower_	ME00319
COL69	ATGE_29_B2.CEL	col-0age(21_days)inflorescencestage_1-6_flower_	ME00319
COL70	ATGE_29_C2.CEL	col-0age(21_days)inflorescencestage_1-6_flower_	ME00319
COL71	ATGE_2_A.CEL	col-0age(7_days)hypocotyl_	ME00319
COL127	ATGE_93_B.CEL	col-0age(15_days)root_	ME00319
COL156	AtGen_D.10_1.FS_REP1_ATH1.CEL	cotyledon ; hypocotyl seedling growth light wavelength (far-red light, 45 minutes)	ME00345
COL157	AtGen_D.11_1.PS_REP1_ATH1.CEL	cotyledon ; hypocotyl seedling growth light regime (continuous darkness, 44 minutes) light wavelength (red light, 1 minutes)	ME00345
COL158	AtGen_D.12_1.RS_REP1_ATH1.CEL	cotyledon ; hypocotyl seedling growth light wavelength (red light, 45 minutes)	ME00345
COL159	AtGen_D.13_1.BS_REP1_ATH1.CEL	cotyledon ; hypocotyl seedling growth light wavelength (blue light, 45 minutes)	ME00345
COL178	Col_0_1.cel	shoot apex rosette stage KB9 line	ME00317
COL221	HY001_ATH1_A1.Yap.AMF.CEL	total roots (primary and all lateral )	http://affymetrix.arabidopsis.info/narrays/experimentpage.pl?experimentid=35
COL312	SF001_ATH1_A4.Fille.ANGR4.12.dex.CEL	OrganismPart: root Ecotype: C24 GeneticModification: Transgenic plant carrying ANR1::rGR fusion under the 35S promoter control. The ANR1::rGR fusion is stongly expressed in this line. NASC:Growth Stage: 1.02 NASC:StockCode: StrainOrLine: Working overexpressor	GSM142670
COL343	YH001_ATH1_A2.Yap.AMF.CEL	col-0age(7_days)root_	ME00319
Co-expression module ID starting with 186
COL78	ATGE_33_A.CEL	col-0age(21+_days)stage_12_flower_	ME00319
COL85	ATGE_36_A.CEL	col-0age(21+_days)stamen_	ME00319
COL86	ATGE_36_B.CEL	col-0age(21+_days)stamen_	ME00319
COL87	ATGE_36_C.CEL	col-0age(21+_days)stamen_	ME00319
COL108	ATGE_73_A.CEL	col-0age(6_weeks)pollen_	ME00319
COL109	ATGE_73_B.CEL	col-0age(6_weeks)pollen_	ME00319
COL110	ATGE_73_C.CEL	col-0age(6_weeks)pollen_	ME00319
COL188	DH001_ATH1_A2.BCP1.CEL	OrganismPart: Pollen Ecotype: Ler-0 GeneticModification: None NASC:Growth Stage: 5.10 NASC:StockCode: NW20	GSM142735
COL189	DH001_ATH1_A3.TCP1.CEL	OrganismPart: Pollen Ecotype: Ler-0 GeneticModification: None NASC:Growth Stage: 5.10 NASC:StockCode: NW20	GSM142736
COL191	DH001_ATH1_A5.BCP2.CEL	OrganismPart: Pollen Ecotype: Ler-0 GeneticModification: None NASC:Growth Stage: 5.10 NASC:StockCode: NW20	GSM142738
COL192	DH001_ATH1_A6.TCP2.CEL	OrganismPart: Pollen Ecotype: Ler-0 GeneticModification: None NASC:Growth Stage: 5.10 NASC:StockCode: NW20	GSM142739
COL193	DH001_ATH1_A7.MPG1.CEL	OrganismPart: Pollen Ecotype: Ler-0 GeneticModification: None NASC:Growth Stage: 5.10 NASC:StockCode: NW20	GSM142740
COL194	DT002_ATH1_Pollen.CEL	col-0age(6_weeks) pollen_	ME00319
COL349	ZW001_ATH1_A2.Wilson.mlb.CEL	ms1ttg-old Flower	Analysis of anther development by identifying downstream genes controlled by MS1
Co-expression module ID starting with 192
COL182	D7.growth..MM2d...CEL	cultured cell time after subculture (7 days)	ME00367
COL235	JS001_ATH1.Sen.4..CEL	Programmed Cell Death Senescence	http://affymetrix.arabidopsis.info/narrays/experimentpage.pl?experimentid=30
COL236	JS001_ATH1_Control.3.new.CEL	Programmed Cell Death Control	http://affymetrix.arabidopsis.info/narrays/experimentpage.pl?experimentid=30
COL238	JS001_ATH1_Sen.3.new.CEL	Programmed Cell Death Senescence	http://affymetrix.arabidopsis.info/narrays/experimentpage.pl?experimentid=30
COL239	Kiba2_25.CEL	whole plant 21-day-old plants, vegetative stage Arr21c-ox	ME00355
COL240	Kiba2_26.CEL	whole plant 21-day-old plants, vegetative stage Arr21c-ox	ME00355
COL241	Kiba2_27.CEL	whole plant 21-day-old plants, vegetative stage Arr21c-ox	ME00355
COL337	WW001_ATH1_A1.WILLA.CON.CEL	OrganismPart: Cell suspension	GSM142902
COL338	WW001_ATH1_A2.WILLA.ISOX.CEL	OrganismPart: Cell suspension	GSM142903
COL339	WW002_ATH1_A1.willa.CON.REP2.CEL	OrganismPart: Cell suspension	GSM142904
COL340	WW002_ATH1_A1.willa.CON.REP3.CEL	OrganismPart: Cell suspension	GSM142905
COL341	WW002_ATH1_A2.willa.ISOX.REP2.CEL	OrganismPart: Cell suspension	GSM142906
COL342	WW002_ATH1_A2.willa.ISOX.REP3.CEL	OrganismPart: Cell suspension	GSM142907
Co-expression module ID starting with 200
COL37	X3621.CEL	salt_24h_root NaCl (150 mM, 24 hours) root	ME00328
COL40	X456.MT.CEL	whole plants seedling growth MT-WT24h(plate) cold (4C, 24 hours)	ME00320
COL109	ATGE_73_B.CEL	col-0age(6_weeks)pollen_	ME00319
COL126	ATGE_93_A.CEL	col-0age(15_days)root_	ME00319
COL127	ATGE_93_B.CEL	col-0age(15_days)root_	ME00319
COL128	ATGE_9_A.CEL	col-0age(17_days)root_	ME00319
COL129	ATGE_9_B.CEL	col-0age(17_days)root_	ME00319
COL189	DH001_ATH1_A3.TCP1.CEL	OrganismPart: Pollen Ecotype: Ler-0 GeneticModification: None NASC:Growth Stage: 5.10 NASC:StockCode: NW20	GSM142736
COL192	DH001_ATH1_A6.TCP2.CEL	OrganismPart: Pollen Ecotype: Ler-0 GeneticModification: None NASC:Growth Stage: 5.10 NASC:StockCode: NW20	GSM142739
COL193	DH001_ATH1_A7.MPG1.CEL	OrganismPart: Pollen Ecotype: Ler-0 GeneticModification: None NASC:Growth Stage: 5.10 NASC:StockCode: NW20	GSM142740
COL194	DT002_ATH1_Pollen.CEL	col-0age(6_weeks) pollen_	ME00319
COL221	HY001_ATH1_A1.Yap.AMF.CEL	total roots (primary and all lateral )	http://affymetrix.arabidopsis.info/narrays/experimentpage.pl?experimentid=35
COL242	Kiba2_28.CEL	whole plant 21-day-old plants, vegetative stage no treatment	ME00356
COL243	Kiba2_29.CEL	whole plant 21-day-old plants, vegetative stage no treatment	ME00356
COL265	MC001_ATH1_A14.Campb.330.new..CEL	MYB61 Overexpressor GROWTHCONDITIONS Dark DEVELOPMENTSTAGE 0.7 Whole Plant	http://affymetrix.arabidopsis.info/narrays/experimentpage.pl?experimentid=14
COL279	MJ001_ATH1_A1.jones.WT1.CEL	Small excised segments of primary root tissue corresponding to root-hair elongation zone	gsm142750
COL280	MJ001_ATH1_A2.jones.WT2.CEL	Small excised segments of primary root tissue corresponding to root-hair elongation zone	gsm142751
COL281	MJ001_ATH1_A3.jones.rh1.CEL	OrganismPart: Small excised segments of primary root tissue corresponding to root-hair elongation zone Ecotype: Columbia GeneticModification: EMS mutant, Plant Cell (1990) 2:235-243 NASC:Growth Stage: 1.02 NASC:StockCode: N2259 StrainOrLine: rhd2-1	gsm142752
COL282	MJ001_ATH1_A4.jones.rh2.CEL	Small excised segments of primary root tissue corresponding to root-hair elongation	gsm142753
COL312	SF001_ATH1_A4.Fille.ANGR4.12.dex.CEL	OrganismPart: root Ecotype: C24 GeneticModification: Transgenic plant carrying ANR1::rGR fusion under the 35S promoter control. The ANR1::rGR fusion is stongly expressed in this line. NASC:Growth Stage: 1.02 NASC:StockCode: StrainOrLine: Working overexpressor	GSM142670
COL343	YH001_ATH1_A2.Yap.AMF.CEL	col-0age(7_days)root_	ME00319
Co-expression module ID starting with 207
COL55	ATGE_19_A.CEL	col-0age(17_days)petiole_	ME00319
COL56	ATGE_19_B.CEL	col-0age(17_days)petiole_	ME00319
COL57	ATGE_19_C.CEL	col-0age(17_days)petiole_	ME00319
COL71	ATGE_2_A.CEL	col-0age(7_days)hypocotyl_	ME00319
COL72	ATGE_2_B.CEL	col-0age(7_days)hypocotyl_	ME00319
COL73	ATGE_2_C.CEL	col-0age(7_days)hypocotyl_	ME00319
COL82	ATGE_35_A.CEL	col-0age(21+_days)petal_	ME00319
COL83	ATGE_35_B.CEL	col-0age(21+_days)petal_	ME00319
COL84	ATGE_35_C.CEL	col-0age(21+_days)petal_	ME00319
COL88	ATGE_37_A.CEL	col-0age(21+_days)carpel_	ME00319
COL102	ATGE_45_A.CEL	col-0age(21+_days)carpelstage_15_flower_	ME00319
COL103	ATGE_45_B.CEL	col-0age(21+_days)carpelstage_15_flower_	ME00319
COL104	ATGE_45_C.CEL	col-0age(21+_days)carpelstage_15_flower_	ME00319
COL105	ATGE_4_A.CEL	col-0age(7_days)leafshoot_apex_	ME00319
COL106	ATGE_4_B.CEL	col-0age(7_days)leafshoot_apex_	ME00319
COL107	ATGE_4_C.CEL	col-0age(7_days)leafshoot_apex_	ME00319
COL111	ATGE_76_A.CEL	col-0age(8_weeks)globular_embryo_	ME00319
COL112	ATGE_76_B.CEL	col-0age(8_weeks)globular_embryo_	ME00319
COL211	Goda_II_3DT3h.1.CEL	whole plant 7-day-old seedlings 3-dehydroteasterone (1 uM, 3 hours)	ME00352
Co-expression module ID starting with 208
COL55	ATGE_19_A.CEL	col-0age(17_days)petiole_	ME00319
COL57	ATGE_19_C.CEL	col-0age(17_days)petiole_	ME00319
COL64	ATGE_27_A.CEL	col-0age(21+_days)internodeshoot_	ME00319
COL65	ATGE_27_B.CEL	col-0age(21+_days)internodeshoot_	ME00319
COL66	ATGE_27_C.CEL	col-0age(21+_days)internodeshoot_	ME00319
COL67	ATGE_28_A2.CEL	col-0age(21+_days)nodeshoot_	ME00319
COL71	ATGE_2_A.CEL	col-0age(7_days)hypocotyl_	ME00319
COL72	ATGE_2_B.CEL	col-0age(7_days)hypocotyl_	ME00319
COL73	ATGE_2_C.CEL	col-0age(7_days)hypocotyl_	ME00319
COL281	MJ001_ATH1_A3.jones.rh1.CEL	OrganismPart: Small excised segments of primary root tissue corresponding to root-hair elongation zone Ecotype: Columbia GeneticModification: EMS mutant, Plant Cell (1990) 2:235-243 NASC:Growth Stage: 1.02 NASC:StockCode: N2259 StrainOrLine: rhd2-1	gsm142752
COL317	ST001_ATH1_A3.MUT.Base1.CEL	inflorescence stem base	GSM133749
COL321	ST001_ATH1_A8.WT.Base2.CEL	inflorescence stem base	GSM133754
Co-expression module ID starting with 209
COL85	ATGE_36_A.CEL	col-0age(21+_days)stamen_	ME00319
COL86	ATGE_36_B.CEL	col-0age(21+_days)stamen_	ME00319
COL87	ATGE_36_C.CEL	col-0age(21+_days)stamen_	ME00319
COL108	ATGE_73_A.CEL	col-0age(6_weeks)pollen_	ME00319
COL109	ATGE_73_B.CEL	col-0age(6_weeks)pollen_	ME00319
COL136	AtGen_A.18_24.2_REP2_ATH1.CEL	vascular leaf late rosette growth Pseudomonas syringae pv. tomato avrRpm1 (10e8 cfu/ml ) time after treatment (2 hours)	ME00331
COL137	AtGen_A.19_24.3_REP3_ATH1.CEL	vascular leaf late rosette growth Pseudomonas syringae pv. tomato avrRpm1 (10e8 cfu/ml ) time after treatment (2 hours)	ME00331
COL189	DH001_ATH1_A3.TCP1.CEL	OrganismPart: Pollen Ecotype: Ler-0 GeneticModification: None NASC:Growth Stage: 5.10 NASC:StockCode: NW20	GSM142736
COL192	DH001_ATH1_A6.TCP2.CEL	OrganismPart: Pollen Ecotype: Ler-0 GeneticModification: None NASC:Growth Stage: 5.10 NASC:StockCode: NW20	GSM142739
COL194	DT002_ATH1_Pollen.CEL	col-0age(6_weeks) pollen_	ME00319
COL210	Goda_III_CHX.3h.2.CEL	whole plant 7-day-old seedlings cycloheximide (10 uM, 3 hours)	ME00361
COL247	LH001_ATH1_A1.Heggi.CAG.CEL	Guard Cell enriched leaves	http://affymetrix.arabidopsis.info/narrays/experimentpage.pl?experimentid=29
COL250	LH001_ATH1_A4.Heggi.HEG.CEL	Guard Cell enriched leaves	http://affymetrix.arabidopsis.info/narrays/experimentpage.pl?experimentid=29
COL263	MC001_ATH1_A12.Campb.328.new..CEL	MYB61 Overexpressor GROWTHCONDITIONS Dark DEVELOPMENTSTAGE 0.7 Whole Plant	http://affymetrix.arabidopsis.info/narrays/experimentpage.pl?experimentid=14
COL265	MC001_ATH1_A14.Campb.330.new..CEL	MYB61 Overexpressor GROWTHCONDITIONS Dark DEVELOPMENTSTAGE 0.7 Whole Plant	http://affymetrix.arabidopsis.info/narrays/experimentpage.pl?experimentid=14
Co-expression module ID starting with 211
COL39	X452.MT.CEL	whole plants seedling growth MT-WT7d(plate) cold (4C, 7 days)	ME00320
COL41	X498r.MT.CEL	whole plants seedling growth MT-WT(zat12) gl1	ME00323
COL42	X499.MT.CEL	whole plants seedling growth MT-E2 35S::CBF2	ME00322
COL71	ATGE_2_A.CEL	col-0age(7_days)hypocotyl_	ME00319
COL72	ATGE_2_B.CEL	col-0age(7_days)hypocotyl_	ME00319
COL73	ATGE_2_C.CEL	col-0age(7_days)hypocotyl_	ME00319
COL118	ATGE_79_A.CEL	col-0age(8_weeks)torpedo_embryo_	ME00319
COL119	ATGE_79_B.CEL	col-0age(8_weeks)torpedo_embryo_	ME00319
COL120	ATGE_79_C.CEL	col-0age(8_weeks)torpedo_embryo_	ME00319
COL121	ATGE_81_B.CEL	col-0age(8_weeks)walking-stick_seed_	ME00319
COL122	ATGE_82_A.CEL	col-0age(8_weeks)early_curled_cotyledon_	ME00319
COL123	ATGE_82_B.CEL	col-0age(8_weeks)early_curled_cotyledon_	ME00319
COL124	ATGE_82_C.CEL	col-0age(8_weeks)early_curled_cotyledon_	ME00319
COL125	ATGE_83_A.CEL	col-0age(8_weeks)early_green_cotyledon_	ME00319
COL126	ATGE_93_A.CEL	col-0age(15_days)root_	ME00319
COL127	ATGE_93_B.CEL	col-0age(15_days)root_	ME00319
COL195	DV001_ATH1_A1.villa.zer.CEL	the entire seedlings;Identification of genes responsive to non-metabolised glucose analoges as an approach to hexokinase-independent glucose sensing in plants	http://affymetrix.arabidopsis.info/narrays/experimentpage.pl?experimentid=40
COL214	Goda_I_ABA3.2.CEL	whole plant 7-day-old seedlings ABA (10 uM, 3 hours)	ME00333
COL218	HO001_ATH1_A2.Okamo.gpal.control.CEL	OrganismPart: whole plant Ecotype: ws-2 NASC:Growth Stage: 10-day-old whole plant NASC:StockCode: N1601 Experiment: Comparative transcriptome analysis between wild-type and gpa1 mutant in response to ABA	GSM142785
COL289	NE001_ATH1_A5.Evans.m30.CEL	Growth Room 16 hour days Seedlings were floated on distilled water at 30 degrees centigrade, then blotted on tissue and frozen in liquid nitrogen	GSM142667
COL299	PU001_ATH1_A1.Urwin.Con.CEL	Stock Code: N1093 Developmental stage: 6.1 Tissue: lateral roots	GSM133717
COL312	SF001_ATH1_A4.Fille.ANGR4.12.dex.CEL	OrganismPart: root Ecotype: C24 GeneticModification: Transgenic plant carrying ANR1::rGR fusion under the 35S promoter control. The ANR1::rGR fusion is stongly expressed in this line. NASC:Growth Stage: 1.02 NASC:StockCode: StrainOrLine: Working overexpressor	GSM142670
Co-expression module ID starting with 218
COL3	X0021.CEL	cold_control_0min_root no treatment root	ME00325
COL4	X0022.CEL	cold_control_0min_root no treatment root	ME00325
COL10	X0121.CEL	cold_control_30min_root no treatment root	ME00325
COL11	X0122.CEL	cold_control_30min_root no treatment root	ME00325
COL17	X1621.CEL	cold (4 C, 24 hours) root	ME00325
COL18	X1622.CEL	cold (4 C, 24 hours) root	ME00325
COL38	X445.MT.CEL	whole plants seedling growth MT-p15-8 35S::ZAP12	ME00323
COL126	ATGE_93_A.CEL	col-0age(15_days)root_	ME00319
COL127	ATGE_93_B.CEL	col-0age(15_days)root_	ME00319
COL128	ATGE_9_A.CEL	col-0age(17_days)root_	ME00319
COL129	ATGE_9_B.CEL	col-0age(17_days)root_	ME00319
COL156	AtGen_D.10_1.FS_REP1_ATH1.CEL	cotyledon ; hypocotyl seedling growth light wavelength (far-red light, 45 minutes)	ME00345
COL157	AtGen_D.11_1.PS_REP1_ATH1.CEL	cotyledon ; hypocotyl seedling growth light regime (continuous darkness, 44 minutes) light wavelength (red light, 1 minutes)	ME00345
COL158	AtGen_D.12_1.RS_REP1_ATH1.CEL	cotyledon ; hypocotyl seedling growth light wavelength (red light, 45 minutes)	ME00345
COL159	AtGen_D.13_1.BS_REP1_ATH1.CEL	cotyledon ; hypocotyl seedling growth light wavelength (blue light, 45 minutes)	ME00345
COL221	HY001_ATH1_A1.Yap.AMF.CEL	total roots (primary and all lateral )	http://affymetrix.arabidopsis.info/narrays/experimentpage.pl?experimentid=35
COL242	Kiba2_28.CEL	whole plant 21-day-old plants, vegetative stage no treatment	ME00356
COL243	Kiba2_29.CEL	whole plant 21-day-old plants, vegetative stage no treatment	ME00356
COL279	MJ001_ATH1_A1.jones.WT1.CEL	Small excised segments of primary root tissue corresponding to root-hair elongation zone	gsm142750
COL280	MJ001_ATH1_A2.jones.WT2.CEL	Small excised segments of primary root tissue corresponding to root-hair elongation zone	gsm142751
COL281	MJ001_ATH1_A3.jones.rh1.CEL	OrganismPart: Small excised segments of primary root tissue corresponding to root-hair elongation zone Ecotype: Columbia GeneticModification: EMS mutant, Plant Cell (1990) 2:235-243 NASC:Growth Stage: 1.02 NASC:StockCode: N2259 StrainOrLine: rhd2-1	gsm142752
COL282	MJ001_ATH1_A4.jones.rh2.CEL	Small excised segments of primary root tissue corresponding to root-hair elongation	gsm142753
COL291	NJ001_ATH1_A6.Jor.15B.2.2.CEL	OrganismPart: total tissue Ecotype: Ler GeneticModification: EMS Mutant of N1695 NASC:Growth Stage: 1.04 NASC:StockCode: StrainOrLine: 15B	GSM142761
COL292	NJ001_ATH1_A7.Jor.15B.2.3.CEL	OrganismPart: total tissue Ecotype: Ler GeneticModification: EMS Mutant of N1695 NASC:Growth Stage: 1.04 NASC:StockCode: StrainOrLine: 15B	GSM142762
COL312	SF001_ATH1_A4.Fille.ANGR4.12.dex.CEL	OrganismPart: root Ecotype: C24 GeneticModification: Transgenic plant carrying ANR1::rGR fusion under the 35S promoter control. The ANR1::rGR fusion is stongly expressed in this line. NASC:Growth Stage: 1.02 NASC:StockCode: StrainOrLine: Working overexpressor	GSM142670
COL313	SF002_ATH1_A6.Fille.WT.dex.CEL	OrganismPart: root Ecotype: C24 GeneticModification: Transgenic plant carrying ANR1::rGR fusion under the 35S promoter control. The ANR1::rGR fusion is stongly expressed in this line. NASC:Growth Stage: 1.02 NASC:StockCode: StrainOrLine: Working overexpressor	GSM142675
COL343	YH001_ATH1_A2.Yap.AMF.CEL	col-0age(7_days)root_	ME00319
Co-expression module ID starting with 219
COL168	C0_1.CEL	heat_control_0h_25C_cell_culture	ME00339
COL169	C0_2.CEL	heat_control_0h_25C_cell_culture	ME00339
COL170	C10_1.CEL	heat_3h_38C_3h_recover_cell_culture	ME00339
COL171	C10_2.CEL	heat_3h_38C_3h_recover_cell_culture	ME00339
COL172	C7_1.CEL	heat_1h_38C_cell_culture	ME00339
COL173	C8_1.CEL	heat_3h_38C_cell_culture	ME00339
COL188	DH001_ATH1_A2.BCP1.CEL	OrganismPart: Pollen Ecotype: Ler-0 GeneticModification: None NASC:Growth Stage: 5.10 NASC:StockCode: NW20	GSM142735
COL256	Li_Control_3.1.cel	seed germination water (3 hours)	ME00350
COL257	Li_Control_3.2.cel	seed germination water (3 hours)	ME00350
COL258	Li_Control_6.1.cel	seed germination water (6 hours)	ME00350
COL259	Li_Control_6.2.cel	seed germination water (6 hours)	ME00350
COL293	Nakabayashi_ABA3.1.cel	seed imbibition ABA (3 uM, 24 hours)	ME00351
COL294	Nakabayashi_ABA3.2.cel	seed imbibition ABA (3 uM, 24 hours)	ME00351
COL295	Nakabayashi_DS1.cel	no treatment dry seeds	ME00351
COL296	Nakabayashi_DS2.cel	no treatment dry seeds	ME00351
COL297	Nakabayashi_Imb24.1.cel	24 h imbibed in water imbibed seeds water (48 hours)	ME00351
COL301	Preston_chip.1.dry.seed.CEL	seed dry seed stage no treatment	ME00346
COL302	Preston_chip.2.dry.seed.CEL	seed dry seed stage no treatment	ME00346
COL303	Preston_chip.5.3hr.imbibed.seed.CEL	seed imbibition water (3 hours)	ME00346
COL304	Preston_chip.6.3hr.imbibed.seed.CEL	seed imbibition water (3 hours)	ME00346
COL328	T0.aph..MM2d...CEL	cultured cell early stationary phase time after drug removal (0 hours)	ME00365
COL332	T2.aph..MM2d...CEL	cultured cell early stationary phase time after drug removal (2 hours)	ME00365
COL346	Yamauchi_WT4CA.cel	seeds dry seed stage cold (4 C, 96 hr )	ME00348
COL347	Yamauchi_WT4CB.cel	seeds dry seed stage cold (4 C, 96 hr )	ME00348
Co-expression module ID starting with 225
COL4	X0022.CEL	cold_control_0min_root no treatment root	ME00325
COL11	X0122.CEL	cold_control_30min_root no treatment root	ME00325
COL38	X445.MT.CEL	whole plants seedling growth MT-p15-8 35S::ZAP12	ME00323
COL126	ATGE_93_A.CEL	col-0age(15_days)root_	ME00319
COL127	ATGE_93_B.CEL	col-0age(15_days)root_	ME00319
COL128	ATGE_9_A.CEL	col-0age(17_days)root_	ME00319
COL129	ATGE_9_B.CEL	col-0age(17_days)root_	ME00319
COL156	AtGen_D.10_1.FS_REP1_ATH1.CEL	cotyledon ; hypocotyl seedling growth light wavelength (far-red light, 45 minutes)	ME00345
COL157	AtGen_D.11_1.PS_REP1_ATH1.CEL	cotyledon ; hypocotyl seedling growth light regime (continuous darkness, 44 minutes) light wavelength (red light, 1 minutes)	ME00345
COL158	AtGen_D.12_1.RS_REP1_ATH1.CEL	cotyledon ; hypocotyl seedling growth light wavelength (red light, 45 minutes)	ME00345
COL159	AtGen_D.13_1.BS_REP1_ATH1.CEL	cotyledon ; hypocotyl seedling growth light wavelength (blue light, 45 minutes)	ME00345
COL196	DV001_ATH1_A3.villa.glc.CEL	the entire seedlings;Identification of genes responsive to non-metabolised glucose analoges as an approach to hexokinase-independent glucose sensing in plants	http://affymetrix.arabidopsis.info/narrays/experimentpage.pl?experimentid=40
COL221	HY001_ATH1_A1.Yap.AMF.CEL	total roots (primary and all lateral )	http://affymetrix.arabidopsis.info/narrays/experimentpage.pl?experimentid=35
COL223	JB001_ATH1_A1.1.Boyce.Kan.1.CEL	OrganismPart: whole seedling Ecotype: Col-0 GeneticModification: Aequorin transgene NASC:StockCode: StrainOrLine: aeq+	GSM142585
COL224	JB001_ATH1_A1.2.Boyce.Kan.2.CEL	OrganismPart: whole seedling Ecotype: Col-0 GeneticModification: Aequorin transgene NASC:StockCode: StrainOrLine: aeq+	GSM142586
COL279	MJ001_ATH1_A1.jones.WT1.CEL	Small excised segments of primary root tissue corresponding to root-hair elongation zone	gsm142750
COL280	MJ001_ATH1_A2.jones.WT2.CEL	Small excised segments of primary root tissue corresponding to root-hair elongation zone	gsm142751
COL281	MJ001_ATH1_A3.jones.rh1.CEL	OrganismPart: Small excised segments of primary root tissue corresponding to root-hair elongation zone Ecotype: Columbia GeneticModification: EMS mutant, Plant Cell (1990) 2:235-243 NASC:Growth Stage: 1.02 NASC:StockCode: N2259 StrainOrLine: rhd2-1	gsm142752
COL282	MJ001_ATH1_A4.jones.rh2.CEL	Small excised segments of primary root tissue corresponding to root-hair elongation	gsm142753
COL289	NE001_ATH1_A5.Evans.m30.CEL	Growth Room 16 hour days Seedlings were floated on distilled water at 30 degrees centigrade, then blotted on tissue and frozen in liquid nitrogen	GSM142667
COL291	NJ001_ATH1_A6.Jor.15B.2.2.CEL	OrganismPart: total tissue Ecotype: Ler GeneticModification: EMS Mutant of N1695 NASC:Growth Stage: 1.04 NASC:StockCode: StrainOrLine: 15B	GSM142761
COL343	YH001_ATH1_A2.Yap.AMF.CEL	col-0age(7_days)root_	ME00319
Co-expression module ID starting with 228
COL108	ATGE_73_A.CEL	col-0age(6_weeks)pollen_	ME00319
COL109	ATGE_73_B.CEL	col-0age(6_weeks)pollen_	ME00319
COL110	ATGE_73_C.CEL	col-0age(6_weeks)pollen_	ME00319
COL136	AtGen_A.18_24.2_REP2_ATH1.CEL	vascular leaf late rosette growth Pseudomonas syringae pv. tomato avrRpm1 (10e8 cfu/ml ) time after treatment (2 hours)	ME00331
COL137	AtGen_A.19_24.3_REP3_ATH1.CEL	vascular leaf late rosette growth Pseudomonas syringae pv. tomato avrRpm1 (10e8 cfu/ml ) time after treatment (2 hours)	ME00331
COL139	AtGen_A.30_27.2_REP2_ATH1.CEL	vascular leaf late rosette growth Pseudomonas syringae pv. tomato DC3000 hrcC- (10e8 cfu/ml ) time after treatment (2 hours)	ME00331
COL140	AtGen_A.31_27.3_REP3_ATH1.CEL	vascular leaf late rosette growth Pseudomonas syringae pv. tomato DC3000 hrcC- (10e8 cfu/ml ) time after treatment (2 hours)	ME00331
COL188	DH001_ATH1_A2.BCP1.CEL	OrganismPart: Pollen Ecotype: Ler-0 GeneticModification: None NASC:Growth Stage: 5.10 NASC:StockCode: NW20	GSM142735
COL189	DH001_ATH1_A3.TCP1.CEL	OrganismPart: Pollen Ecotype: Ler-0 GeneticModification: None NASC:Growth Stage: 5.10 NASC:StockCode: NW20	GSM142736
COL190	DH001_ATH1_A4.UNM2.CEL	OrganismPart: Pollen Ecotype: Ler-0 GeneticModification: None NASC:Growth Stage: 5.10 NASC:StockCode: NW20	GSM142737
COL191	DH001_ATH1_A5.BCP2.CEL	OrganismPart: Pollen Ecotype: Ler-0 GeneticModification: None NASC:Growth Stage: 5.10 NASC:StockCode: NW20	GSM142738
COL194	DT002_ATH1_Pollen.CEL	col-0age(6_weeks) pollen_	ME00319
COL295	Nakabayashi_DS1.cel	no treatment dry seeds	ME00351
COL296	Nakabayashi_DS2.cel	no treatment dry seeds	ME00351
Co-expression module ID starting with 229
COL11	X0122.CEL	cold_control_30min_root no treatment root	ME00325
COL128	ATGE_9_A.CEL	col-0age(17_days)root_	ME00319
COL129	ATGE_9_B.CEL	col-0age(17_days)root_	ME00319
COL218	HO001_ATH1_A2.Okamo.gpal.control.CEL	OrganismPart: whole plant Ecotype: ws-2 NASC:Growth Stage: 10-day-old whole plant NASC:StockCode: N1601 Experiment: Comparative transcriptome analysis between wild-type and gpa1 mutant in response to ABA	GSM142785
COL220	HO001_ATH1_A4.Okamo.WS.control.CEL	OrganismPart: whole plant Ecotype: ws-2 NASC:Growth Stage: 10-day-old whole plant NASC:StockCode: N1601 Experiment: Comparative transcriptome analysis between wild-type and gpa1 mutant in response to ABA	GSM142787
COL221	HY001_ATH1_A1.Yap.AMF.CEL	total roots (primary and all lateral )	http://affymetrix.arabidopsis.info/narrays/experimentpage.pl?experimentid=35
COL260	MC001_ATH1_A1.Campb.317.CEL	Col-0 Whole Plant	http://affymetrix.arabidopsis.info/narrays/experimentpage.pl?experimentid=14
COL265	MC001_ATH1_A14.Campb.330.new..CEL	MYB61 Overexpressor GROWTHCONDITIONS Dark DEVELOPMENTSTAGE 0.7 Whole Plant	http://affymetrix.arabidopsis.info/narrays/experimentpage.pl?experimentid=14
COL276	MH001_ATH1_A12.grevi.AT3.CEL	OrganismPart: whole seedling Ecotype: col-7 NASC:StockCode: N3731	gsm142698
COL277	MH001_ATH1_A6.grevi.AC3.CEL	OrganismPart: whole seedling Ecotype: col-7 NASC:StockCode: N3731	gsm142692
COL278	MH001_ATH1_A9.grevi.CT3.CEL	OrganismPart: whole seedling Ecotype: col-7 NASC:StockCode: N3731	gsm142695
COL279	MJ001_ATH1_A1.jones.WT1.CEL	Small excised segments of primary root tissue corresponding to root-hair elongation zone	gsm142750
COL280	MJ001_ATH1_A2.jones.WT2.CEL	Small excised segments of primary root tissue corresponding to root-hair elongation zone	gsm142751
COL343	YH001_ATH1_A2.Yap.AMF.CEL	col-0age(7_days)root_	ME00319
Co-expression module ID starting with 230
COL25	X2521.CEL	osmotic_12h_root mannitol (300 mM, 12 hours) root	ME00327
COL26	X2522.CEL	osmotic_12h_root mannitol (300 mM, 12 hours) root	ME00327
COL93	ATGE_41_A.CEL	col-0age(21+_days)sepalstage_15_flower_	ME00319
COL94	ATGE_41_B.CEL	col-0age(21+_days)sepalstage_15_flower_	ME00319
COL95	ATGE_41_C.CEL	col-0age(21+_days)sepalstage_15_flower_	ME00319
COL96	ATGE_42_B.CEL	col-0age(21+_days)petalstage_15_flower_	ME00319
COL97	ATGE_42_C.CEL	col-0age(21+_days)petalstage_15_flower_	ME00319
COL98	ATGE_42_D.CEL	col-0age(21+_days)petalstage_15_flower_	ME00319
COL123	ATGE_82_B.CEL	col-0age(8_weeks)early_curled_cotyledon_	ME00319
COL125	ATGE_83_A.CEL	col-0age(8_weeks)early_green_cotyledon_	ME00319
COL165	Bc181.1.CEL	vascular leaf rosette growth Botrytis cinerea (5X10^5 spores/ml ) time after treatment (18 hours)	ME00341
COL166	Bc482.1.CEL	vascular leaf rosette growth Botrytis cinerea (5X10^5 spores/ml ) time after treatment (48 hours)	ME00341
COL293	Nakabayashi_ABA3.1.cel	seed imbibition ABA (3 uM, 24 hours)	ME00351
COL294	Nakabayashi_ABA3.2.cel	seed imbibition ABA (3 uM, 24 hours)	ME00351
COL295	Nakabayashi_DS1.cel	no treatment dry seeds	ME00351
COL296	Nakabayashi_DS2.cel	no treatment dry seeds	ME00351
COL297	Nakabayashi_Imb24.1.cel	24 h imbibed in water imbibed seeds water (48 hours)	ME00351
COL298	Nakabayashi_Imb24.2.cel	24 h imbibed in water imbibed seeds water (48 hours)	ME00351
COL301	Preston_chip.1.dry.seed.CEL	seed dry seed stage no treatment	ME00346
COL302	Preston_chip.2.dry.seed.CEL	seed dry seed stage no treatment	ME00346
COL307	RD001_ATH1_A3.deeke.tum.CEL	Tumour	GSM133721
COL347	Yamauchi_WT4CB.cel	seeds dry seed stage cold (4 C, 96 hr )	ME00348
Co-expression module ID starting with 231
COL108	ATGE_73_A.CEL	col-0age(6_weeks)pollen_	ME00319
COL109	ATGE_73_B.CEL	col-0age(6_weeks)pollen_	ME00319
COL110	ATGE_73_C.CEL	col-0age(6_weeks)pollen_	ME00319
COL192	DH001_ATH1_A6.TCP2.CEL	OrganismPart: Pollen Ecotype: Ler-0 GeneticModification: None NASC:Growth Stage: 5.10 NASC:StockCode: NW20	GSM142739
COL193	DH001_ATH1_A7.MPG1.CEL	OrganismPart: Pollen Ecotype: Ler-0 GeneticModification: None NASC:Growth Stage: 5.10 NASC:StockCode: NW20	GSM142740
COL194	DT002_ATH1_Pollen.CEL	col-0age(6_weeks) pollen_	ME00319
COL256	Li_Control_3.1.cel	seed germination water (3 hours)	ME00350
COL258	Li_Control_6.1.cel	seed germination water (6 hours)	ME00350
COL259	Li_Control_6.2.cel	seed germination water (6 hours)	ME00350
COL295	Nakabayashi_DS1.cel	no treatment dry seeds	ME00351
COL296	Nakabayashi_DS2.cel	no treatment dry seeds	ME00351
COL301	Preston_chip.1.dry.seed.CEL	seed dry seed stage no treatment	ME00346
COL302	Preston_chip.2.dry.seed.CEL	seed dry seed stage no treatment	ME00346
COL335	VB001_ATH1_A10.Bwoll.Col2.CEL	fully expanded leaves	GSM133738
Co-expression module ID starting with 236
COL126	ATGE_93_A.CEL	col-0age(15_days)root_	ME00319
COL127	ATGE_93_B.CEL	col-0age(15_days)root_	ME00319
COL193	DH001_ATH1_A7.MPG1.CEL	OrganismPart: Pollen Ecotype: Ler-0 GeneticModification: None NASC:Growth Stage: 5.10 NASC:StockCode: NW20	GSM142740
COL211	Goda_II_3DT3h.1.CEL	whole plant 7-day-old seedlings 3-dehydroteasterone (1 uM, 3 hours)	ME00352
COL212	Goda_II_3DT3h.2.CEL	whole plant 7-day-old seedlings 3-dehydroteasterone (1 uM, 3 hours)	ME00352
COL216	Goda_I_MJ3.2.CEL	whole plant 7-day-old seedlings Methyl Jasmonate (10 uM, 3 hours)	ME00337
COL221	HY001_ATH1_A1.Yap.AMF.CEL	total roots (primary and all lateral )	http://affymetrix.arabidopsis.info/narrays/experimentpage.pl?experimentid=35
COL276	MH001_ATH1_A12.grevi.AT3.CEL	OrganismPart: whole seedling Ecotype: col-7 NASC:StockCode: N3731	gsm142698
COL278	MH001_ATH1_A9.grevi.CT3.CEL	OrganismPart: whole seedling Ecotype: col-7 NASC:StockCode: N3731	gsm142695
COL279	MJ001_ATH1_A1.jones.WT1.CEL	Small excised segments of primary root tissue corresponding to root-hair elongation zone	gsm142750
COL280	MJ001_ATH1_A2.jones.WT2.CEL	Small excised segments of primary root tissue corresponding to root-hair elongation zone	gsm142751
COL281	MJ001_ATH1_A3.jones.rh1.CEL	OrganismPart: Small excised segments of primary root tissue corresponding to root-hair elongation zone Ecotype: Columbia GeneticModification: EMS mutant, Plant Cell (1990) 2:235-243 NASC:Growth Stage: 1.02 NASC:StockCode: N2259 StrainOrLine: rhd2-1	gsm142752
COL282	MJ001_ATH1_A4.jones.rh2.CEL	Small excised segments of primary root tissue corresponding to root-hair elongation	gsm142753
COL312	SF001_ATH1_A4.Fille.ANGR4.12.dex.CEL	OrganismPart: root Ecotype: C24 GeneticModification: Transgenic plant carrying ANR1::rGR fusion under the 35S promoter control. The ANR1::rGR fusion is stongly expressed in this line. NASC:Growth Stage: 1.02 NASC:StockCode: StrainOrLine: Working overexpressor	GSM142670
COL313	SF002_ATH1_A6.Fille.WT.dex.CEL	OrganismPart: root Ecotype: C24 GeneticModification: Transgenic plant carrying ANR1::rGR fusion under the 35S promoter control. The ANR1::rGR fusion is stongly expressed in this line. NASC:Growth Stage: 1.02 NASC:StockCode: StrainOrLine: Working overexpressor	GSM142675
Co-expression module ID starting with 238
COL68	ATGE_29_A2.CEL	col-0age(21_days)inflorescencestage_1-6_flower_	ME00319
COL69	ATGE_29_B2.CEL	col-0age(21_days)inflorescencestage_1-6_flower_	ME00319
COL70	ATGE_29_C2.CEL	col-0age(21_days)inflorescencestage_1-6_flower_	ME00319
COL74	ATGE_31_A2.CEL	col-0age(21+_days)stage_9_flower_	ME00319
COL75	ATGE_32_A2.CEL	col-0age(21+_days)stage_10-11_flower_	ME00319
COL76	ATGE_32_B2.CEL	col-0age(21+_days)stage_10-11_flower_	ME00319
COL77	ATGE_32_C2.CEL	col-0age(21+_days)stage_10-11_flower_	ME00319
COL78	ATGE_33_A.CEL	col-0age(21+_days)stage_12_flower_	ME00319
COL88	ATGE_37_A.CEL	col-0age(21+_days)carpel_	ME00319
COL102	ATGE_45_A.CEL	col-0age(21+_days)carpelstage_15_flower_	ME00319
COL103	ATGE_45_B.CEL	col-0age(21+_days)carpelstage_15_flower_	ME00319
COL104	ATGE_45_C.CEL	col-0age(21+_days)carpelstage_15_flower_	ME00319
COL111	ATGE_76_A.CEL	col-0age(8_weeks)globular_embryo_	ME00319
COL112	ATGE_76_B.CEL	col-0age(8_weeks)globular_embryo_	ME00319
COL113	ATGE_76_C.CEL	col-0age(8_weeks)globular_embryo_	ME00319
COL161	BD001_ATH1_A2.DAVIE.CON.CEL	OrganismPart: inflorescence Ecotype: ws NASC:Growth Stage: 6.0	GSM142598
COL197	FLOWER_GC5.cel	controlled system (29 days); age (29 days ); flower	ME00318
COL199	FLOWER_GH5.cel	greenhouse (29 days);age (29 days ); flower	ME00318
COL253	Ler.0.1.CEL	shoot apex rosette stage	ME00317
COL254	Ler.0.2.CEL	shoot apex rosette stage	ME00317
COL315	ST001_ATH1_A1.MUT.Top1.CEL	inflorescence stem tip	GSM133747
COL319	ST001_ATH1_A6.WT.Top2.CEL	inflorescence stem tip	GSM133752
COL349	ZW001_ATH1_A2.Wilson.mlb.CEL	ms1ttg-old Flower	Analysis of anther development by identifying downstream genes controlled by MS1
COL351	ZW002_ATH1_A2.GVB.Rep1.CEL	Old Flower Buds	Analysis of anther development by identifying downstream genes controlled by MS1
Co-expression module ID starting with 244
COL85	ATGE_36_A.CEL	col-0age(21+_days)stamen_	ME00319
COL86	ATGE_36_B.CEL	col-0age(21+_days)stamen_	ME00319
COL87	ATGE_36_C.CEL	col-0age(21+_days)stamen_	ME00319
COL89	ATGE_39_A.CEL	col-0age(21+_days)stage_15_flower_	ME00319
COL90	ATGE_39_B.CEL	col-0age(21+_days)stage_15_flower_	ME00319
COL91	ATGE_39_C.CEL	col-0age(21+_days)stage_15_flower_	ME00319
COL99	ATGE_43_A.CEL	col-0age(21+_days)stage_15_flowerstamen_	ME00319
COL100	ATGE_43_B.CEL	col-0age(21+_days)stage_15_flowerstamen_	ME00319
COL101	ATGE_43_C.CEL	col-0age(21+_days)stage_15_flowerstamen_	ME00319
COL108	ATGE_73_A.CEL	col-0age(6_weeks)pollen_	ME00319
COL109	ATGE_73_B.CEL	col-0age(6_weeks)pollen_	ME00319
COL110	ATGE_73_C.CEL	col-0age(6_weeks)pollen_	ME00319
COL111	ATGE_76_A.CEL	col-0age(8_weeks)globular_embryo_	ME00319
COL112	ATGE_76_B.CEL	col-0age(8_weeks)globular_embryo_	ME00319
COL113	ATGE_76_C.CEL	col-0age(8_weeks)globular_embryo_	ME00319
COL189	DH001_ATH1_A3.TCP1.CEL	OrganismPart: Pollen Ecotype: Ler-0 GeneticModification: None NASC:Growth Stage: 5.10 NASC:StockCode: NW20	GSM142736
COL192	DH001_ATH1_A6.TCP2.CEL	OrganismPart: Pollen Ecotype: Ler-0 GeneticModification: None NASC:Growth Stage: 5.10 NASC:StockCode: NW20	GSM142739
COL193	DH001_ATH1_A7.MPG1.CEL	OrganismPart: Pollen Ecotype: Ler-0 GeneticModification: None NASC:Growth Stage: 5.10 NASC:StockCode: NW20	GSM142740
COL194	DT002_ATH1_Pollen.CEL	col-0age(6_weeks) pollen_	ME00319
COL197	FLOWER_GC5.cel	controlled system (29 days); age (29 days ); flower	ME00318
COL198	FLOWER_GC6.cel	controlled system (29 days); age (29 days ); flower	ME00318
COL199	FLOWER_GH5.cel	greenhouse (29 days);age (29 days ); flower	ME00318
Co-expression module ID starting with 248
COL3	X0021.CEL	cold_control_0min_root no treatment root	ME00325
COL4	X0022.CEL	cold_control_0min_root no treatment root	ME00325
COL10	X0121.CEL	cold_control_30min_root no treatment root	ME00325
COL11	X0122.CEL	cold_control_30min_root no treatment root	ME00325
COL38	X445.MT.CEL	whole plants seedling growth MT-p15-8 35S::ZAP12	ME00323
COL126	ATGE_93_A.CEL	col-0age(15_days)root_	ME00319
COL127	ATGE_93_B.CEL	col-0age(15_days)root_	ME00319
COL128	ATGE_9_A.CEL	col-0age(17_days)root_	ME00319
COL129	ATGE_9_B.CEL	col-0age(17_days)root_	ME00319
COL221	HY001_ATH1_A1.Yap.AMF.CEL	total roots (primary and all lateral )	http://affymetrix.arabidopsis.info/narrays/experimentpage.pl?experimentid=35
COL223	JB001_ATH1_A1.1.Boyce.Kan.1.CEL	OrganismPart: whole seedling Ecotype: Col-0 GeneticModification: Aequorin transgene NASC:StockCode: StrainOrLine: aeq+	GSM142585
COL279	MJ001_ATH1_A1.jones.WT1.CEL	Small excised segments of primary root tissue corresponding to root-hair elongation zone	gsm142750
COL280	MJ001_ATH1_A2.jones.WT2.CEL	Small excised segments of primary root tissue corresponding to root-hair elongation zone	gsm142751
COL281	MJ001_ATH1_A3.jones.rh1.CEL	OrganismPart: Small excised segments of primary root tissue corresponding to root-hair elongation zone Ecotype: Columbia GeneticModification: EMS mutant, Plant Cell (1990) 2:235-243 NASC:Growth Stage: 1.02 NASC:StockCode: N2259 StrainOrLine: rhd2-1	gsm142752
COL282	MJ001_ATH1_A4.jones.rh2.CEL	Small excised segments of primary root tissue corresponding to root-hair elongation	gsm142753
COL292	NJ001_ATH1_A7.Jor.15B.2.3.CEL	OrganismPart: total tissue Ecotype: Ler GeneticModification: EMS Mutant of N1695 NASC:Growth Stage: 1.04 NASC:StockCode: StrainOrLine: 15B	GSM142762
COL312	SF001_ATH1_A4.Fille.ANGR4.12.dex.CEL	OrganismPart: root Ecotype: C24 GeneticModification: Transgenic plant carrying ANR1::rGR fusion under the 35S promoter control. The ANR1::rGR fusion is stongly expressed in this line. NASC:Growth Stage: 1.02 NASC:StockCode: StrainOrLine: Working overexpressor	GSM142670
COL313	SF002_ATH1_A6.Fille.WT.dex.CEL	OrganismPart: root Ecotype: C24 GeneticModification: Transgenic plant carrying ANR1::rGR fusion under the 35S promoter control. The ANR1::rGR fusion is stongly expressed in this line. NASC:Growth Stage: 1.02 NASC:StockCode: StrainOrLine: Working overexpressor	GSM142675
COL343	YH001_ATH1_A2.Yap.AMF.CEL	col-0age(7_days)root_	ME00319
Co-expression module ID starting with 249
COL75	ATGE_32_A2.CEL	col-0age(21+_days)stage_10-11_flower_	ME00319
COL76	ATGE_32_B2.CEL	col-0age(21+_days)stage_10-11_flower_	ME00319
COL77	ATGE_32_C2.CEL	col-0age(21+_days)stage_10-11_flower_	ME00319
COL78	ATGE_33_A.CEL	col-0age(21+_days)stage_12_flower_	ME00319
COL85	ATGE_36_A.CEL	col-0age(21+_days)stamen_	ME00319
COL86	ATGE_36_B.CEL	col-0age(21+_days)stamen_	ME00319
COL87	ATGE_36_C.CEL	col-0age(21+_days)stamen_	ME00319
COL160	BD001_ATH1_A1.DAVIE.CON.CEL	OrganismPart: inflorescence Ecotype: ws NASC:Growth Stage: 6.0	GSM142597; http://affymetrix.arabidopsis.info/narrays/experimentpage.pl?experimentid=74
COL161	BD001_ATH1_A2.DAVIE.CON.CEL	OrganismPart: inflorescence Ecotype: ws NASC:Growth Stage: 6.0	GSM142598
COL162	BD001_ATH1_A3.DAVIE.T13.CEL	OrganismPart: inflorescence Ecotype: ws NASC:Growth Stage: 6.0	GSM142599;http://affymetrix.arabidopsis.info/narrays/experimentpage.pl?experimentid=74
COL163	BD001_ATH1_A4.DAVIE.T13.CEL	OrganismPart: inflorescence Ecotype: ws NASC:Growth Stage: 6.0	GSM142600;http://affymetrix.arabidopsis.info/narrays/experimentpage.pl?experimentid=74
COL197	FLOWER_GC5.cel	controlled system (29 days); age (29 days ); flower	ME00318
COL198	FLOWER_GC6.cel	controlled system (29 days); age (29 days ); flower	ME00318
COL199	FLOWER_GH5.cel	greenhouse (29 days);age (29 days ); flower	ME00318
COL200	FLOWER_GH6.cel	greenhouse (29 days);age (29 days ); flower	ME00318
COL315	ST001_ATH1_A1.MUT.Top1.CEL	inflorescence stem tip	GSM133747
COL316	ST001_ATH1_A2.MUT.Top2.CEL	inflorescence stem tip	GSM133748
COL319	ST001_ATH1_A6.WT.Top2.CEL	inflorescence stem tip	GSM133752
COL352	ZW002_ATH1_A3.GVB.Rep1.CEL	Young Flower Buds	Analysis of anther development by identifying downstream genes controlled by MS1
Co-expression module ID starting with 251
COL11	X0122.CEL	cold_control_30min_root no treatment root	ME00325
COL27	X2611.CEL	osmotic_24h_shoot mannitol (300 mM, 24 hours) shoot	ME00327
COL126	ATGE_93_A.CEL	col-0age(15_days)root_	ME00319
COL127	ATGE_93_B.CEL	col-0age(15_days)root_	ME00319
COL128	ATGE_9_A.CEL	col-0age(17_days)root_	ME00319
COL129	ATGE_9_B.CEL	col-0age(17_days)root_	ME00319
COL188	DH001_ATH1_A2.BCP1.CEL	OrganismPart: Pollen Ecotype: Ler-0 GeneticModification: None NASC:Growth Stage: 5.10 NASC:StockCode: NW20	GSM142735
COL190	DH001_ATH1_A4.UNM2.CEL	OrganismPart: Pollen Ecotype: Ler-0 GeneticModification: None NASC:Growth Stage: 5.10 NASC:StockCode: NW20	GSM142737
COL191	DH001_ATH1_A5.BCP2.CEL	OrganismPart: Pollen Ecotype: Ler-0 GeneticModification: None NASC:Growth Stage: 5.10 NASC:StockCode: NW20	GSM142738
COL192	DH001_ATH1_A6.TCP2.CEL	OrganismPart: Pollen Ecotype: Ler-0 GeneticModification: None NASC:Growth Stage: 5.10 NASC:StockCode: NW20	GSM142739
COL194	DT002_ATH1_Pollen.CEL	col-0age(6_weeks) pollen_	ME00319
COL221	HY001_ATH1_A1.Yap.AMF.CEL	total roots (primary and all lateral )	http://affymetrix.arabidopsis.info/narrays/experimentpage.pl?experimentid=35
COL295	Nakabayashi_DS1.cel	no treatment dry seeds	ME00351
COL303	Preston_chip.5.3hr.imbibed.seed.CEL	seed imbibition water (3 hours)	ME00346
COL304	Preston_chip.6.3hr.imbibed.seed.CEL	seed imbibition water (3 hours)	ME00346
COL327	SW001_ATH1_A2.Ward.ax1.CEL	Stock Code: N3076 Tissue: axillary buds approx. 2 mm elongated Genetic background: col-0 Genetic variation: EMS	GSM260885
COL346	Yamauchi_WT4CA.cel	seeds dry seed stage cold (4 C, 96 hr )	ME00348
COL352	ZW002_ATH1_A3.GVB.Rep1.CEL	Young Flower Buds	Analysis of anther development by identifying downstream genes controlled by MS1
Co-expression module ID starting with 254
COL126	ATGE_93_A.CEL	col-0age(15_days)root_	ME00319
COL127	ATGE_93_B.CEL	col-0age(15_days)root_	ME00319
COL211	Goda_II_3DT3h.1.CEL	whole plant 7-day-old seedlings 3-dehydroteasterone (1 uM, 3 hours)	ME00352
COL212	Goda_II_3DT3h.2.CEL	whole plant 7-day-old seedlings 3-dehydroteasterone (1 uM, 3 hours)	ME00352
COL213	Goda_I_ABA1.2.CEL	whole plant 7-day-old seedlings ABA (10 uM, 1 hours)	ME00333
COL216	Goda_I_MJ3.2.CEL	whole plant 7-day-old seedlings Methyl Jasmonate (10 uM, 3 hours)	ME00337
COL218	HO001_ATH1_A2.Okamo.gpal.control.CEL	OrganismPart: whole plant Ecotype: ws-2 NASC:Growth Stage: 10-day-old whole plant NASC:StockCode: N1601 Experiment: Comparative transcriptome analysis between wild-type and gpa1 mutant in response to ABA	GSM142785
COL220	HO001_ATH1_A4.Okamo.WS.control.CEL	OrganismPart: whole plant Ecotype: ws-2 NASC:Growth Stage: 10-day-old whole plant NASC:StockCode: N1601 Experiment: Comparative transcriptome analysis between wild-type and gpa1 mutant in response to ABA	GSM142787
COL221	HY001_ATH1_A1.Yap.AMF.CEL	total roots (primary and all lateral )	http://affymetrix.arabidopsis.info/narrays/experimentpage.pl?experimentid=35
COL228	JC001_ATH1_A1.2.cornah.icl.CEL	whole seedlings	http://affymetrix.arabidopsis.info/narrays/experimentpage.pl?experimentid=44
COL229	JC001_ATH1_A1.3.cornah.icl.CEL	whole seedlings	http://affymetrix.arabidopsis.info/narrays/experimentpage.pl?experimentid=44
COL276	MH001_ATH1_A12.grevi.AT3.CEL	OrganismPart: whole seedling Ecotype: col-7 NASC:StockCode: N3731	gsm142698
COL277	MH001_ATH1_A6.grevi.AC3.CEL	OrganismPart: whole seedling Ecotype: col-7 NASC:StockCode: N3731	gsm142692
COL278	MH001_ATH1_A9.grevi.CT3.CEL	OrganismPart: whole seedling Ecotype: col-7 NASC:StockCode: N3731	gsm142695
COL279	MJ001_ATH1_A1.jones.WT1.CEL	Small excised segments of primary root tissue corresponding to root-hair elongation zone	gsm142750
COL280	MJ001_ATH1_A2.jones.WT2.CEL	Small excised segments of primary root tissue corresponding to root-hair elongation zone	gsm142751
COL281	MJ001_ATH1_A3.jones.rh1.CEL	OrganismPart: Small excised segments of primary root tissue corresponding to root-hair elongation zone Ecotype: Columbia GeneticModification: EMS mutant, Plant Cell (1990) 2:235-243 NASC:Growth Stage: 1.02 NASC:StockCode: N2259 StrainOrLine: rhd2-1	gsm142752
COL312	SF001_ATH1_A4.Fille.ANGR4.12.dex.CEL	OrganismPart: root Ecotype: C24 GeneticModification: Transgenic plant carrying ANR1::rGR fusion under the 35S promoter control. The ANR1::rGR fusion is stongly expressed in this line. NASC:Growth Stage: 1.02 NASC:StockCode: StrainOrLine: Working overexpressor	GSM142670
COL343	YH001_ATH1_A2.Yap.AMF.CEL	col-0age(7_days)root_	ME00319
Co-expression module ID starting with 261
COL64	ATGE_27_A.CEL	col-0age(21+_days)internodeshoot_	ME00319
COL65	ATGE_27_B.CEL	col-0age(21+_days)internodeshoot_	ME00319
COL66	ATGE_27_C.CEL	col-0age(21+_days)internodeshoot_	ME00319
COL67	ATGE_28_A2.CEL	col-0age(21+_days)nodeshoot_	ME00319
COL248	LH001_ATH1_A2.Heggi.CEG.CEL	Guard Cell enriched leaves	http://affymetrix.arabidopsis.info/narrays/experimentpage.pl?experimentid=29
COL249	LH001_ATH1_A3.Heggi.HAG.CEL	Guard Cell enriched leaves	http://affymetrix.arabidopsis.info/narrays/experimentpage.pl?experimentid=29
COL250	LH001_ATH1_A4.Heggi.HEG.CEL	Guard Cell enriched leaves	http://affymetrix.arabidopsis.info/narrays/experimentpage.pl?experimentid=29
COL305	RD001_ATH1_A1.deeke.tum.CEL	Tumour	GSM133719
COL315	ST001_ATH1_A1.MUT.Top1.CEL	inflorescence stem tip	GSM133747
COL316	ST001_ATH1_A2.MUT.Top2.CEL	inflorescence stem tip	GSM133748
COL317	ST001_ATH1_A3.MUT.Base1.CEL	inflorescence stem base	GSM133749
COL318	ST001_ATH1_A4.MUT.Base2.CEL	inflorescence stem base	GSM133750
COL320	ST001_ATH1_A7.WT.Base1.CEL	inflorescence stem base	GSM133753
COL321	ST001_ATH1_A8.WT.Base2.CEL	inflorescence stem base	GSM133754
COL322	STEM_GC7.cel	controlled system (29 days); age (29 days ); stem	ME00318
COL323	STEM_GC8.cel	controlled system (29 days); age (29 days ); stem	ME00318
COL324	STEM_GH7.cel	greenhouse (29 days); age (29 days ); stem	ME00318
COL325	STEM_GH8.cel	greenhouse (29 days); age (29 days ); stem	ME00318
Co-expression module ID starting with 265
COL126	ATGE_93_A.CEL	col-0age(15_days)root_	ME00319
COL127	ATGE_93_B.CEL	col-0age(15_days)root_	ME00319
COL128	ATGE_9_A.CEL	col-0age(17_days)root_	ME00319
COL129	ATGE_9_B.CEL	col-0age(17_days)root_	ME00319
COL156	AtGen_D.10_1.FS_REP1_ATH1.CEL	cotyledon ; hypocotyl seedling growth light wavelength (far-red light, 45 minutes)	ME00345
COL157	AtGen_D.11_1.PS_REP1_ATH1.CEL	cotyledon ; hypocotyl seedling growth light regime (continuous darkness, 44 minutes) light wavelength (red light, 1 minutes)	ME00345
COL158	AtGen_D.12_1.RS_REP1_ATH1.CEL	cotyledon ; hypocotyl seedling growth light wavelength (red light, 45 minutes)	ME00345
COL159	AtGen_D.13_1.BS_REP1_ATH1.CEL	cotyledon ; hypocotyl seedling growth light wavelength (blue light, 45 minutes)	ME00345
COL221	HY001_ATH1_A1.Yap.AMF.CEL	total roots (primary and all lateral )	http://affymetrix.arabidopsis.info/narrays/experimentpage.pl?experimentid=35
COL287	NE001_ATH1_A2.Evans.w30.CEL	Growth Room 16 hour days Seedlings were floated on distilled water at 30 degrees centigrade, then blotted on tissue and frozen in liquid nitrogen	GSM142664
COL289	NE001_ATH1_A5.Evans.m30.CEL	Growth Room 16 hour days Seedlings were floated on distilled water at 30 degrees centigrade, then blotted on tissue and frozen in liquid nitrogen	GSM142667
COL343	YH001_ATH1_A2.Yap.AMF.CEL	col-0age(7_days)root_	ME00319
Co-expression module ID starting with 271
COL67	ATGE_28_A2.CEL	col-0age(21+_days)nodeshoot_	ME00319
COL114	ATGE_77_D.CEL	col-0age(8_weeks)heart_embryo_	ME00319
COL115	ATGE_77_E.CEL	col-0age(8_weeks)heart_embryo_	ME00319
COL117	ATGE_78_D.CEL	col-0age(8_weeks)triangle_embryo_	ME00319
COL118	ATGE_79_A.CEL	col-0age(8_weeks)torpedo_embryo_	ME00319
COL119	ATGE_79_B.CEL	col-0age(8_weeks)torpedo_embryo_	ME00319
COL156	AtGen_D.10_1.FS_REP1_ATH1.CEL	cotyledon ; hypocotyl seedling growth light wavelength (far-red light, 45 minutes)	ME00345
COL157	AtGen_D.11_1.PS_REP1_ATH1.CEL	cotyledon ; hypocotyl seedling growth light regime (continuous darkness, 44 minutes) light wavelength (red light, 1 minutes)	ME00345
COL158	AtGen_D.12_1.RS_REP1_ATH1.CEL	cotyledon ; hypocotyl seedling growth light wavelength (red light, 45 minutes)	ME00345
COL159	AtGen_D.13_1.BS_REP1_ATH1.CEL	cotyledon ; hypocotyl seedling growth light wavelength (blue light, 45 minutes)	ME00345
COL248	LH001_ATH1_A2.Heggi.CEG.CEL	Guard Cell enriched leaves	http://affymetrix.arabidopsis.info/narrays/experimentpage.pl?experimentid=29
COL324	STEM_GH7.cel	greenhouse (29 days); age (29 days ); stem	ME00318
COL325	STEM_GH8.cel	greenhouse (29 days); age (29 days ); stem	ME00318
Co-expression module ID starting with 275
COL38	X445.MT.CEL	whole plants seedling growth MT-p15-8 35S::ZAP12	ME00323
COL40	X456.MT.CEL	whole plants seedling growth MT-WT24h(plate) cold (4C, 24 hours)	ME00320
COL41	X498r.MT.CEL	whole plants seedling growth MT-WT(zat12) gl1	ME00323
COL126	ATGE_93_A.CEL	col-0age(15_days)root_	ME00319
COL127	ATGE_93_B.CEL	col-0age(15_days)root_	ME00319
COL195	DV001_ATH1_A1.villa.zer.CEL	the entire seedlings;Identification of genes responsive to non-metabolised glucose analoges as an approach to hexokinase-independent glucose sensing in plants	http://affymetrix.arabidopsis.info/narrays/experimentpage.pl?experimentid=40
COL196	DV001_ATH1_A3.villa.glc.CEL	the entire seedlings;Identification of genes responsive to non-metabolised glucose analoges as an approach to hexokinase-independent glucose sensing in plants	http://affymetrix.arabidopsis.info/narrays/experimentpage.pl?experimentid=40
COL212	Goda_II_3DT3h.2.CEL	whole plant 7-day-old seedlings 3-dehydroteasterone (1 uM, 3 hours)	ME00352
COL213	Goda_I_ABA1.2.CEL	whole plant 7-day-old seedlings ABA (10 uM, 1 hours)	ME00333
COL214	Goda_I_ABA3.2.CEL	whole plant 7-day-old seedlings ABA (10 uM, 3 hours)	ME00333
COL216	Goda_I_MJ3.2.CEL	whole plant 7-day-old seedlings Methyl Jasmonate (10 uM, 3 hours)	ME00337
COL221	HY001_ATH1_A1.Yap.AMF.CEL	total roots (primary and all lateral )	http://affymetrix.arabidopsis.info/narrays/experimentpage.pl?experimentid=35
COL223	JB001_ATH1_A1.1.Boyce.Kan.1.CEL	OrganismPart: whole seedling Ecotype: Col-0 GeneticModification: Aequorin transgene NASC:StockCode: StrainOrLine: aeq+	GSM142585
COL224	JB001_ATH1_A1.2.Boyce.Kan.2.CEL	OrganismPart: whole seedling Ecotype: Col-0 GeneticModification: Aequorin transgene NASC:StockCode: StrainOrLine: aeq+	GSM142586
COL242	Kiba2_28.CEL	whole plant 21-day-old plants, vegetative stage no treatment	ME00356
COL243	Kiba2_29.CEL	whole plant 21-day-old plants, vegetative stage no treatment	ME00356
COL244	Kiba2_30.CEL	whole plant 21-day-old plants, vegetative stage no treatment	ME00356
COL266	MC001_ATH1_A15.Campb.331.CEL	MYB61 Overexpressor GROWTHCONDITIONS Dark DEVELOPMENTSTAGE 0.7 Whole Plant	http://affymetrix.arabidopsis.info/narrays/experimentpage.pl?experimentid=14
COL276	MH001_ATH1_A12.grevi.AT3.CEL	OrganismPart: whole seedling Ecotype: col-7 NASC:StockCode: N3731	gsm142698
COL278	MH001_ATH1_A9.grevi.CT3.CEL	OrganismPart: whole seedling Ecotype: col-7 NASC:StockCode: N3731	gsm142695
COL279	MJ001_ATH1_A1.jones.WT1.CEL	Small excised segments of primary root tissue corresponding to root-hair elongation zone	gsm142750
COL280	MJ001_ATH1_A2.jones.WT2.CEL	Small excised segments of primary root tissue corresponding to root-hair elongation zone	gsm142751
COL281	MJ001_ATH1_A3.jones.rh1.CEL	OrganismPart: Small excised segments of primary root tissue corresponding to root-hair elongation zone Ecotype: Columbia GeneticModification: EMS mutant, Plant Cell (1990) 2:235-243 NASC:Growth Stage: 1.02 NASC:StockCode: N2259 StrainOrLine: rhd2-1	gsm142752
COL282	MJ001_ATH1_A4.jones.rh2.CEL	Small excised segments of primary root tissue corresponding to root-hair elongation	gsm142753
COL285	MR001_ATH1_A3.Rente.WS2.Control.CEL	Whole seedlings	GSM142786
COL286	MR001_ATH1_A4.Rente.KKO.Control.CEL	Whole seedlings	GSM142787
COL287	NE001_ATH1_A2.Evans.w30.CEL	Growth Room 16 hour days Seedlings were floated on distilled water at 30 degrees centigrade, then blotted on tissue and frozen in liquid nitrogen	GSM142664
COL289	NE001_ATH1_A5.Evans.m30.CEL	Growth Room 16 hour days Seedlings were floated on distilled water at 30 degrees centigrade, then blotted on tissue and frozen in liquid nitrogen	GSM142667
COL291	NJ001_ATH1_A6.Jor.15B.2.2.CEL	OrganismPart: total tissue Ecotype: Ler GeneticModification: EMS Mutant of N1695 NASC:Growth Stage: 1.04 NASC:StockCode: StrainOrLine: 15B	GSM142761
COL292	NJ001_ATH1_A7.Jor.15B.2.3.CEL	OrganismPart: total tissue Ecotype: Ler GeneticModification: EMS Mutant of N1695 NASC:Growth Stage: 1.04 NASC:StockCode: StrainOrLine: 15B	GSM142762
COL312	SF001_ATH1_A4.Fille.ANGR4.12.dex.CEL	OrganismPart: root Ecotype: C24 GeneticModification: Transgenic plant carrying ANR1::rGR fusion under the 35S promoter control. The ANR1::rGR fusion is stongly expressed in this line. NASC:Growth Stage: 1.02 NASC:StockCode: StrainOrLine: Working overexpressor	GSM142670
COL313	SF002_ATH1_A6.Fille.WT.dex.CEL	OrganismPart: root Ecotype: C24 GeneticModification: Transgenic plant carrying ANR1::rGR fusion under the 35S promoter control. The ANR1::rGR fusion is stongly expressed in this line. NASC:Growth Stage: 1.02 NASC:StockCode: StrainOrLine: Working overexpressor	GSM142675
COL343	YH001_ATH1_A2.Yap.AMF.CEL	col-0age(7_days)root_	ME00319
Co-expression module ID starting with 278
COL85	ATGE_36_A.CEL	col-0age(21+_days)stamen_	ME00319
COL86	ATGE_36_B.CEL	col-0age(21+_days)stamen_	ME00319
COL87	ATGE_36_C.CEL	col-0age(21+_days)stamen_	ME00319
COL118	ATGE_79_A.CEL	col-0age(8_weeks)torpedo_embryo_	ME00319
COL119	ATGE_79_B.CEL	col-0age(8_weeks)torpedo_embryo_	ME00319
COL120	ATGE_79_C.CEL	col-0age(8_weeks)torpedo_embryo_	ME00319
COL122	ATGE_82_A.CEL	col-0age(8_weeks)early_curled_cotyledon_	ME00319
COL123	ATGE_82_B.CEL	col-0age(8_weeks)early_curled_cotyledon_	ME00319
COL124	ATGE_82_C.CEL	col-0age(8_weeks)early_curled_cotyledon_	ME00319
COL125	ATGE_83_A.CEL	col-0age(8_weeks)early_green_cotyledon_	ME00319
COL317	ST001_ATH1_A3.MUT.Base1.CEL	inflorescence stem base	GSM133749
COL320	ST001_ATH1_A7.WT.Base1.CEL	inflorescence stem base	GSM133753
COL321	ST001_ATH1_A8.WT.Base2.CEL	inflorescence stem base	GSM133754
COL324	STEM_GH7.cel	greenhouse (29 days); age (29 days ); stem	ME00318
Co-expression module ID starting with 279
COL126	ATGE_93_A.CEL	col-0age(15_days)root_	ME00319
COL127	ATGE_93_B.CEL	col-0age(15_days)root_	ME00319
COL211	Goda_II_3DT3h.1.CEL	whole plant 7-day-old seedlings 3-dehydroteasterone (1 uM, 3 hours)	ME00352
COL212	Goda_II_3DT3h.2.CEL	whole plant 7-day-old seedlings 3-dehydroteasterone (1 uM, 3 hours)	ME00352
COL218	HO001_ATH1_A2.Okamo.gpal.control.CEL	OrganismPart: whole plant Ecotype: ws-2 NASC:Growth Stage: 10-day-old whole plant NASC:StockCode: N1601 Experiment: Comparative transcriptome analysis between wild-type and gpa1 mutant in response to ABA	GSM142785
COL220	HO001_ATH1_A4.Okamo.WS.control.CEL	OrganismPart: whole plant Ecotype: ws-2 NASC:Growth Stage: 10-day-old whole plant NASC:StockCode: N1601 Experiment: Comparative transcriptome analysis between wild-type and gpa1 mutant in response to ABA	GSM142787
COL221	HY001_ATH1_A1.Yap.AMF.CEL	total roots (primary and all lateral )	http://affymetrix.arabidopsis.info/narrays/experimentpage.pl?experimentid=35
COL276	MH001_ATH1_A12.grevi.AT3.CEL	OrganismPart: whole seedling Ecotype: col-7 NASC:StockCode: N3731	gsm142698
COL278	MH001_ATH1_A9.grevi.CT3.CEL	OrganismPart: whole seedling Ecotype: col-7 NASC:StockCode: N3731	gsm142695
COL279	MJ001_ATH1_A1.jones.WT1.CEL	Small excised segments of primary root tissue corresponding to root-hair elongation zone	gsm142750
COL280	MJ001_ATH1_A2.jones.WT2.CEL	Small excised segments of primary root tissue corresponding to root-hair elongation zone	gsm142751
COL312	SF001_ATH1_A4.Fille.ANGR4.12.dex.CEL	OrganismPart: root Ecotype: C24 GeneticModification: Transgenic plant carrying ANR1::rGR fusion under the 35S promoter control. The ANR1::rGR fusion is stongly expressed in this line. NASC:Growth Stage: 1.02 NASC:StockCode: StrainOrLine: Working overexpressor	GSM142670
COL343	YH001_ATH1_A2.Yap.AMF.CEL	col-0age(7_days)root_	ME00319
Co-expression module ID starting with 286
COL126	ATGE_93_A.CEL	col-0age(15_days)root_	ME00319
COL127	ATGE_93_B.CEL	col-0age(15_days)root_	ME00319
COL213	Goda_I_ABA1.2.CEL	whole plant 7-day-old seedlings ABA (10 uM, 1 hours)	ME00333
COL218	HO001_ATH1_A2.Okamo.gpal.control.CEL	OrganismPart: whole plant Ecotype: ws-2 NASC:Growth Stage: 10-day-old whole plant NASC:StockCode: N1601 Experiment: Comparative transcriptome analysis between wild-type and gpa1 mutant in response to ABA	GSM142785
COL220	HO001_ATH1_A4.Okamo.WS.control.CEL	OrganismPart: whole plant Ecotype: ws-2 NASC:Growth Stage: 10-day-old whole plant NASC:StockCode: N1601 Experiment: Comparative transcriptome analysis between wild-type and gpa1 mutant in response to ABA	GSM142787
COL221	HY001_ATH1_A1.Yap.AMF.CEL	total roots (primary and all lateral )	http://affymetrix.arabidopsis.info/narrays/experimentpage.pl?experimentid=35
COL276	MH001_ATH1_A12.grevi.AT3.CEL	OrganismPart: whole seedling Ecotype: col-7 NASC:StockCode: N3731	gsm142698
COL278	MH001_ATH1_A9.grevi.CT3.CEL	OrganismPart: whole seedling Ecotype: col-7 NASC:StockCode: N3731	gsm142695
COL312	SF001_ATH1_A4.Fille.ANGR4.12.dex.CEL	OrganismPart: root Ecotype: C24 GeneticModification: Transgenic plant carrying ANR1::rGR fusion under the 35S promoter control. The ANR1::rGR fusion is stongly expressed in this line. NASC:Growth Stage: 1.02 NASC:StockCode: StrainOrLine: Working overexpressor	GSM142670
COL313	SF002_ATH1_A6.Fille.WT.dex.CEL	OrganismPart: root Ecotype: C24 GeneticModification: Transgenic plant carrying ANR1::rGR fusion under the 35S promoter control. The ANR1::rGR fusion is stongly expressed in this line. NASC:Growth Stage: 1.02 NASC:StockCode: StrainOrLine: Working overexpressor	GSM142675
COL343	YH001_ATH1_A2.Yap.AMF.CEL	col-0age(7_days)root_	ME00319
Co-expression module ID starting with 293
COL23	X2421.CEL	osmotic_6h_root mannitol (300 mM, 6 hours) root	ME00327
COL25	X2521.CEL	osmotic_12h_root mannitol (300 mM, 12 hours) root	ME00327
COL27	X2611.CEL	osmotic_24h_shoot mannitol (300 mM, 24 hours) shoot	ME00327
COL108	ATGE_73_A.CEL	col-0age(6_weeks)pollen_	ME00319
COL109	ATGE_73_B.CEL	col-0age(6_weeks)pollen_	ME00319
COL110	ATGE_73_C.CEL	col-0age(6_weeks)pollen_	ME00319
COL149	AtGen_B.26_2.5.4_REP2_ATH1.CEL	vascular leaf late rosette growth GST-Necrosis-inducing Phytophthora Protein 1 (1 uM ) time after treatment (4 hours)	ME00332
COL177	CW001_ATH1_A1.4.WestC.kub.CEL	OrganismPart: whole plant Ecotype: ws-2 NASC:Growth Stage: 1.06 NASC:StockCode: N1601	GSM142885
COL189	DH001_ATH1_A3.TCP1.CEL	OrganismPart: Pollen Ecotype: Ler-0 GeneticModification: None NASC:Growth Stage: 5.10 NASC:StockCode: NW20	GSM142736
COL192	DH001_ATH1_A6.TCP2.CEL	OrganismPart: Pollen Ecotype: Ler-0 GeneticModification: None NASC:Growth Stage: 5.10 NASC:StockCode: NW20	GSM142739
COL193	DH001_ATH1_A7.MPG1.CEL	OrganismPart: Pollen Ecotype: Ler-0 GeneticModification: None NASC:Growth Stage: 5.10 NASC:StockCode: NW20	GSM142740
COL194	DT002_ATH1_Pollen.CEL	col-0age(6_weeks) pollen_	ME00319
COL295	Nakabayashi_DS1.cel	no treatment dry seeds	ME00351
COL296	Nakabayashi_DS2.cel	no treatment dry seeds	ME00351
COL301	Preston_chip.1.dry.seed.CEL	seed dry seed stage no treatment	ME00346
COL302	Preston_chip.2.dry.seed.CEL	seed dry seed stage no treatment	ME00346
COL303	Preston_chip.5.3hr.imbibed.seed.CEL	seed imbibition water (3 hours)	ME00346
COL304	Preston_chip.6.3hr.imbibed.seed.CEL	seed imbibition water (3 hours)	ME00346
Co-expression module ID starting with 294
COL23	X2421.CEL	osmotic_6h_root mannitol (300 mM, 6 hours) root	ME00327
COL37	X3621.CEL	salt_24h_root NaCl (150 mM, 24 hours) root	ME00328
COL48	X9311.CEL	heat_3h_shoot	ME00339
COL49	X9312.CEL	heat_3h_shoot	ME00339
COL65	ATGE_27_B.CEL	col-0age(21+_days)internodeshoot_	ME00319
COL70	ATGE_29_C2.CEL	col-0age(21_days)inflorescencestage_1-6_flower_	ME00319
COL136	AtGen_A.18_24.2_REP2_ATH1.CEL	vascular leaf late rosette growth Pseudomonas syringae pv. tomato avrRpm1 (10e8 cfu/ml ) time after treatment (2 hours)	ME00331
COL137	AtGen_A.19_24.3_REP3_ATH1.CEL	vascular leaf late rosette growth Pseudomonas syringae pv. tomato avrRpm1 (10e8 cfu/ml ) time after treatment (2 hours)	ME00331
COL139	AtGen_A.30_27.2_REP2_ATH1.CEL	vascular leaf late rosette growth Pseudomonas syringae pv. tomato DC3000 hrcC- (10e8 cfu/ml ) time after treatment (2 hours)	ME00331
COL140	AtGen_A.31_27.3_REP3_ATH1.CEL	vascular leaf late rosette growth Pseudomonas syringae pv. tomato DC3000 hrcC- (10e8 cfu/ml ) time after treatment (2 hours)	ME00331
COL160	BD001_ATH1_A1.DAVIE.CON.CEL	OrganismPart: inflorescence Ecotype: ws NASC:Growth Stage: 6.0	GSM142597; http://affymetrix.arabidopsis.info/narrays/experimentpage.pl?experimentid=74
COL161	BD001_ATH1_A2.DAVIE.CON.CEL	OrganismPart: inflorescence Ecotype: ws NASC:Growth Stage: 6.0	GSM142598
COL187	DH001_ATH1_A1.UNM1.CEL	OrganismPart: Pollen Ecotype: Ler-0 GeneticModification: None NASC:Growth Stage: 5.10 NASC:StockCode: NW20	GSM142734
COL188	DH001_ATH1_A2.BCP1.CEL	OrganismPart: Pollen Ecotype: Ler-0 GeneticModification: None NASC:Growth Stage: 5.10 NASC:StockCode: NW20	GSM142735
COL189	DH001_ATH1_A3.TCP1.CEL	OrganismPart: Pollen Ecotype: Ler-0 GeneticModification: None NASC:Growth Stage: 5.10 NASC:StockCode: NW20	GSM142736
COL190	DH001_ATH1_A4.UNM2.CEL	OrganismPart: Pollen Ecotype: Ler-0 GeneticModification: None NASC:Growth Stage: 5.10 NASC:StockCode: NW20	GSM142737
COL191	DH001_ATH1_A5.BCP2.CEL	OrganismPart: Pollen Ecotype: Ler-0 GeneticModification: None NASC:Growth Stage: 5.10 NASC:StockCode: NW20	GSM142738
COL199	FLOWER_GH5.cel	greenhouse (29 days);age (29 days ); flower	ME00318
COL272	MG001_ATH1_A10.Torres.5N1.CEL	OrganismPart: Whole leaf Age time point: 4 hours Ecotype: col-5 NASC:Growth Stage: 3.90 NASC:StockCode: N1688	GSM142833
COL273	MG001_ATH1_A12.Torres.5N6.CEL	OrganismPart: Whole leaf Age time point: 4 hours Ecotype: col-5 NASC:Growth Stage: 3.90 NASC:StockCode: N1688	GSM142834
COL274	MG001_ATH1_A14.Torres.4N3.CEL	OrganismPart: Whole leaf Age time point: 4 hours Ecotype: col-5 NASC:Growth Stage: 3.90 NASC:StockCode: N1688	GSM142830
COL326	SW001_ATH1_A1.Ward.ax3.CEL	Stock Code: N3076 Tissue: axillary buds approx. 2 mm elongated Genetic background: col-0 Genetic variation: EMS	GSM260884
COL348	ZW001_ATH1_A1.Wilson.mla.CEL	ms1ttg-young Flower	Analysis of anther development by identifying downstream genes controlled by MS1
Co-expression module ID starting with 295
COL79	ATGE_34_A.CEL	col-0age(21+_days)sepal_	ME00319
COL80	ATGE_34_B.CEL	col-0age(21+_days)sepal_	ME00319
COL81	ATGE_34_C.CEL	col-0age(21+_days)sepal_	ME00319
COL82	ATGE_35_A.CEL	col-0age(21+_days)petal_	ME00319
COL83	ATGE_35_B.CEL	col-0age(21+_days)petal_	ME00319
COL84	ATGE_35_C.CEL	col-0age(21+_days)petal_	ME00319
COL85	ATGE_36_A.CEL	col-0age(21+_days)stamen_	ME00319
COL86	ATGE_36_B.CEL	col-0age(21+_days)stamen_	ME00319
COL87	ATGE_36_C.CEL	col-0age(21+_days)stamen_	ME00319
COL93	ATGE_41_A.CEL	col-0age(21+_days)sepalstage_15_flower_	ME00319
COL94	ATGE_41_B.CEL	col-0age(21+_days)sepalstage_15_flower_	ME00319
COL95	ATGE_41_C.CEL	col-0age(21+_days)sepalstage_15_flower_	ME00319
COL96	ATGE_42_B.CEL	col-0age(21+_days)petalstage_15_flower_	ME00319
COL97	ATGE_42_C.CEL	col-0age(21+_days)petalstage_15_flower_	ME00319
COL98	ATGE_42_D.CEL	col-0age(21+_days)petalstage_15_flower_	ME00319
COL99	ATGE_43_A.CEL	col-0age(21+_days)stage_15_flowerstamen_	ME00319
COL100	ATGE_43_B.CEL	col-0age(21+_days)stage_15_flowerstamen_	ME00319
COL101	ATGE_43_C.CEL	col-0age(21+_days)stage_15_flowerstamen_	ME00319
COL102	ATGE_45_A.CEL	col-0age(21+_days)carpelstage_15_flower_	ME00319
COL103	ATGE_45_B.CEL	col-0age(21+_days)carpelstage_15_flower_	ME00319
COL104	ATGE_45_C.CEL	col-0age(21+_days)carpelstage_15_flower_	ME00319
COL108	ATGE_73_A.CEL	col-0age(6_weeks)pollen_	ME00319
COL109	ATGE_73_B.CEL	col-0age(6_weeks)pollen_	ME00319
COL110	ATGE_73_C.CEL	col-0age(6_weeks)pollen_	ME00319
COL160	BD001_ATH1_A1.DAVIE.CON.CEL	OrganismPart: inflorescence Ecotype: ws NASC:Growth Stage: 6.0	GSM142597; http://affymetrix.arabidopsis.info/narrays/experimentpage.pl?experimentid=74
COL161	BD001_ATH1_A2.DAVIE.CON.CEL	OrganismPart: inflorescence Ecotype: ws NASC:Growth Stage: 6.0	GSM142598
COL189	DH001_ATH1_A3.TCP1.CEL	OrganismPart: Pollen Ecotype: Ler-0 GeneticModification: None NASC:Growth Stage: 5.10 NASC:StockCode: NW20	GSM142736
COL192	DH001_ATH1_A6.TCP2.CEL	OrganismPart: Pollen Ecotype: Ler-0 GeneticModification: None NASC:Growth Stage: 5.10 NASC:StockCode: NW20	GSM142739
COL193	DH001_ATH1_A7.MPG1.CEL	OrganismPart: Pollen Ecotype: Ler-0 GeneticModification: None NASC:Growth Stage: 5.10 NASC:StockCode: NW20	GSM142740
COL194	DT002_ATH1_Pollen.CEL	col-0age(6_weeks) pollen_	ME00319
COL199	FLOWER_GH5.cel	greenhouse (29 days);age (29 days ); flower	ME00318
COL200	FLOWER_GH6.cel	greenhouse (29 days);age (29 days ); flower	ME00318
COL349	ZW001_ATH1_A2.Wilson.mlb.CEL	ms1ttg-old Flower	Analysis of anther development by identifying downstream genes controlled by MS1
Co-expression module ID starting with 303
COL11	X0122.CEL	cold_control_30min_root no treatment root	ME00325
COL37	X3621.CEL	salt_24h_root NaCl (150 mM, 24 hours) root	ME00328
COL126	ATGE_93_A.CEL	col-0age(15_days)root_	ME00319
COL127	ATGE_93_B.CEL	col-0age(15_days)root_	ME00319
COL209	Goda_III_CHX.3h.1.CEL	whole plant 7-day-old seedlings cycloheximide (10 uM, 3 hours)	ME00361
COL210	Goda_III_CHX.3h.2.CEL	whole plant 7-day-old seedlings cycloheximide (10 uM, 3 hours)	ME00361
COL211	Goda_II_3DT3h.1.CEL	whole plant 7-day-old seedlings 3-dehydroteasterone (1 uM, 3 hours)	ME00352
COL212	Goda_II_3DT3h.2.CEL	whole plant 7-day-old seedlings 3-dehydroteasterone (1 uM, 3 hours)	ME00352
COL213	Goda_I_ABA1.2.CEL	whole plant 7-day-old seedlings ABA (10 uM, 1 hours)	ME00333
COL218	HO001_ATH1_A2.Okamo.gpal.control.CEL	OrganismPart: whole plant Ecotype: ws-2 NASC:Growth Stage: 10-day-old whole plant NASC:StockCode: N1601 Experiment: Comparative transcriptome analysis between wild-type and gpa1 mutant in response to ABA	GSM142785
COL220	HO001_ATH1_A4.Okamo.WS.control.CEL	OrganismPart: whole plant Ecotype: ws-2 NASC:Growth Stage: 10-day-old whole plant NASC:StockCode: N1601 Experiment: Comparative transcriptome analysis between wild-type and gpa1 mutant in response to ABA	GSM142787
COL221	HY001_ATH1_A1.Yap.AMF.CEL	total roots (primary and all lateral )	http://affymetrix.arabidopsis.info/narrays/experimentpage.pl?experimentid=35
COL227	JC001_ATH1_A1.1.cornah.icl.CEL	whole seedlings	http://affymetrix.arabidopsis.info/narrays/experimentpage.pl?experimentid=44
COL228	JC001_ATH1_A1.2.cornah.icl.CEL	whole seedlings	http://affymetrix.arabidopsis.info/narrays/experimentpage.pl?experimentid=44
COL229	JC001_ATH1_A1.3.cornah.icl.CEL	whole seedlings	http://affymetrix.arabidopsis.info/narrays/experimentpage.pl?experimentid=44
COL276	MH001_ATH1_A12.grevi.AT3.CEL	OrganismPart: whole seedling Ecotype: col-7 NASC:StockCode: N3731	gsm142698
COL277	MH001_ATH1_A6.grevi.AC3.CEL	OrganismPart: whole seedling Ecotype: col-7 NASC:StockCode: N3731	gsm142692
COL278	MH001_ATH1_A9.grevi.CT3.CEL	OrganismPart: whole seedling Ecotype: col-7 NASC:StockCode: N3731	gsm142695
COL279	MJ001_ATH1_A1.jones.WT1.CEL	Small excised segments of primary root tissue corresponding to root-hair elongation zone	gsm142750
COL280	MJ001_ATH1_A2.jones.WT2.CEL	Small excised segments of primary root tissue corresponding to root-hair elongation zone	gsm142751
COL343	YH001_ATH1_A2.Yap.AMF.CEL	col-0age(7_days)root_	ME00319
Co-expression module ID starting with 308
COL21	X2411.CEL	osmotic_6h_shoot mannitol (300 mM, 6 hours) shoot	ME00327
COL22	X2412.CEL	osmotic_6h_shoot mannitol (300 mM, 6 hours) shoot	ME00327
COL27	X2611.CEL	osmotic_24h_shoot mannitol (300 mM, 24 hours) shoot	ME00327
COL71	ATGE_2_A.CEL	col-0age(7_days)hypocotyl_	ME00319
COL72	ATGE_2_B.CEL	col-0age(7_days)hypocotyl_	ME00319
COL73	ATGE_2_C.CEL	col-0age(7_days)hypocotyl_	ME00319
COL74	ATGE_31_A2.CEL	col-0age(21+_days)stage_9_flower_	ME00319
COL75	ATGE_32_A2.CEL	col-0age(21+_days)stage_10-11_flower_	ME00319
COL76	ATGE_32_B2.CEL	col-0age(21+_days)stage_10-11_flower_	ME00319
COL77	ATGE_32_C2.CEL	col-0age(21+_days)stage_10-11_flower_	ME00319
COL78	ATGE_33_A.CEL	col-0age(21+_days)stage_12_flower_	ME00319
COL88	ATGE_37_A.CEL	col-0age(21+_days)carpel_	ME00319
COL93	ATGE_41_A.CEL	col-0age(21+_days)sepalstage_15_flower_	ME00319
COL94	ATGE_41_B.CEL	col-0age(21+_days)sepalstage_15_flower_	ME00319
COL95	ATGE_41_C.CEL	col-0age(21+_days)sepalstage_15_flower_	ME00319
COL102	ATGE_45_A.CEL	col-0age(21+_days)carpelstage_15_flower_	ME00319
COL103	ATGE_45_B.CEL	col-0age(21+_days)carpelstage_15_flower_	ME00319
COL104	ATGE_45_C.CEL	col-0age(21+_days)carpelstage_15_flower_	ME00319
COL130	AtGen_A.10_22.2_REP2_ATH1.CEL	vascular leaf late rosette growth Pseudomonas syringae pv. tomato DC3000 (10e8 cfu/ml ); time after treatment (6 hours)	ME00331
COL135	AtGen_A.17_24.1_REP1_ATH1.CEL	vascular leaf late rosette growth Pseudomonas syringae pv. tomato avrRpm1 (10e8 cfu/ml ) time after treatment (2 hours)	ME00331
COL136	AtGen_A.18_24.2_REP2_ATH1.CEL	vascular leaf late rosette growth Pseudomonas syringae pv. tomato avrRpm1 (10e8 cfu/ml ) time after treatment (2 hours)	ME00331
COL137	AtGen_A.19_24.3_REP3_ATH1.CEL	vascular leaf late rosette growth Pseudomonas syringae pv. tomato avrRpm1 (10e8 cfu/ml ) time after treatment (2 hours)	ME00331
COL139	AtGen_A.30_27.2_REP2_ATH1.CEL	vascular leaf late rosette growth Pseudomonas syringae pv. tomato DC3000 hrcC- (10e8 cfu/ml ) time after treatment (2 hours)	ME00331
COL140	AtGen_A.31_27.3_REP3_ATH1.CEL	vascular leaf late rosette growth Pseudomonas syringae pv. tomato DC3000 hrcC- (10e8 cfu/ml ) time after treatment (2 hours)	ME00331
COL149	AtGen_B.26_2.5.4_REP2_ATH1.CEL	vascular leaf late rosette growth GST-Necrosis-inducing Phytophthora Protein 1 (1 uM ) time after treatment (4 hours)	ME00332
COL153	AtGen_C.11_2.Pi.6_REP2_ATH1.CEL	vascular leaf late rosette growth Phytophthora infestans (10^6 spores/ml ) time after treatment (6 hours)	ME00342
COL165	Bc181.1.CEL	vascular leaf rosette growth Botrytis cinerea (5X10^5 spores/ml ) time after treatment (18 hours)	ME00341
COL167	Bc482.2.CEL	vascular leaf rosette growth Botrytis cinerea (5X10^5 spores/ml ) time after treatment (48 hours)	ME00341
COL230	JL001_ATH1_A1.LLOYD.POH.CEL	Stock Code: N2614 Developmental stage: 6.0 Tissue: Rosette leaves Genetic background: ws-2 Genetic variation: T-DNA insert	GSM260953
COL231	JL001_ATH1_A2.LLOYD.POH.CEL	Stock Code: N2614 Developmental stage: 6.0 Tissue: Rosette leaves Genetic background: ws-2 Genetic variation: T-DNA insert	GSM260955
COL272	MG001_ATH1_A10.Torres.5N1.CEL	OrganismPart: Whole leaf Age time point: 4 hours Ecotype: col-5 NASC:Growth Stage: 3.90 NASC:StockCode: N1688	GSM142833
COL273	MG001_ATH1_A12.Torres.5N6.CEL	OrganismPart: Whole leaf Age time point: 4 hours Ecotype: col-5 NASC:Growth Stage: 3.90 NASC:StockCode: N1688	GSM142834
COL274	MG001_ATH1_A14.Torres.4N3.CEL	OrganismPart: Whole leaf Age time point: 4 hours Ecotype: col-5 NASC:Growth Stage: 3.90 NASC:StockCode: N1688	GSM142830
COL275	MG001_ATH1_A25.Torres.8N1.CEL	OrganismPart: Whole leaf Age time point: 4 hours Ecotype: col-5 NASC:Growth Stage: 3.90 NASC:StockCode: N1688	GSM142844
COL339	WW002_ATH1_A1.willa.CON.REP2.CEL	OrganismPart: Cell suspension	GSM142904
COL340	WW002_ATH1_A1.willa.CON.REP3.CEL	OrganismPart: Cell suspension	GSM142905
Co-expression module ID starting with 309
COL11	X0122.CEL	cold_control_30min_root no treatment root	ME00325
COL33	X3421.CEL	salt_6h_root NaCl (150 mM, 6 hours) root	ME00328
COL126	ATGE_93_A.CEL	col-0age(15_days)root_	ME00319
COL127	ATGE_93_B.CEL	col-0age(15_days)root_	ME00319
COL129	ATGE_9_B.CEL	col-0age(17_days)root_	ME00319
COL219	HO001_ATH1_A3.Okamo.WS.ABA.CEL	OrganismPart: whole plant Ecotype: ws-2 NASC:Growth Stage: 10-day-old whole plant NASC:StockCode: N1601 Experiment: Comparative transcriptome analysis between wild-type and gpa1 mutant in response to ABA	GSM142786
COL221	HY001_ATH1_A1.Yap.AMF.CEL	total roots (primary and all lateral )	http://affymetrix.arabidopsis.info/narrays/experimentpage.pl?experimentid=35
COL261	MC001_ATH1_A10.Campb.326.CEL	MYB761 Knockout, Plant Cell 13, 2777-2791 Overexpressor GROWTHCONDITIONS Dark DEVELOPMENTSTAGE 0.7 Whole Plant	http://affymetrix.arabidopsis.info/narrays/experimentpage.pl?experimentid=14
COL266	MC001_ATH1_A15.Campb.331.CEL	MYB61 Overexpressor GROWTHCONDITIONS Dark DEVELOPMENTSTAGE 0.7 Whole Plant	http://affymetrix.arabidopsis.info/narrays/experimentpage.pl?experimentid=14
COL276	MH001_ATH1_A12.grevi.AT3.CEL	OrganismPart: whole seedling Ecotype: col-7 NASC:StockCode: N3731	gsm142698
COL277	MH001_ATH1_A6.grevi.AC3.CEL	OrganismPart: whole seedling Ecotype: col-7 NASC:StockCode: N3731	gsm142692
COL278	MH001_ATH1_A9.grevi.CT3.CEL	OrganismPart: whole seedling Ecotype: col-7 NASC:StockCode: N3731	gsm142695
COL279	MJ001_ATH1_A1.jones.WT1.CEL	Small excised segments of primary root tissue corresponding to root-hair elongation zone	gsm142750
COL280	MJ001_ATH1_A2.jones.WT2.CEL	Small excised segments of primary root tissue corresponding to root-hair elongation zone	gsm142751
COL281	MJ001_ATH1_A3.jones.rh1.CEL	OrganismPart: Small excised segments of primary root tissue corresponding to root-hair elongation zone Ecotype: Columbia GeneticModification: EMS mutant, Plant Cell (1990) 2:235-243 NASC:Growth Stage: 1.02 NASC:StockCode: N2259 StrainOrLine: rhd2-1	gsm142752
COL282	MJ001_ATH1_A4.jones.rh2.CEL	Small excised segments of primary root tissue corresponding to root-hair elongation	gsm142753
COL312	SF001_ATH1_A4.Fille.ANGR4.12.dex.CEL	OrganismPart: root Ecotype: C24 GeneticModification: Transgenic plant carrying ANR1::rGR fusion under the 35S promoter control. The ANR1::rGR fusion is stongly expressed in this line. NASC:Growth Stage: 1.02 NASC:StockCode: StrainOrLine: Working overexpressor	GSM142670
COL343	YH001_ATH1_A2.Yap.AMF.CEL	col-0age(7_days)root_	ME00319
Co-expression module ID starting with 312
COL122	ATGE_82_A.CEL	col-0age(8_weeks)early_curled_cotyledon_	ME00319
COL123	ATGE_82_B.CEL	col-0age(8_weeks)early_curled_cotyledon_	ME00319
COL124	ATGE_82_C.CEL	col-0age(8_weeks)early_curled_cotyledon_	ME00319
COL125	ATGE_83_A.CEL	col-0age(8_weeks)early_green_cotyledon_	ME00319
COL256	Li_Control_3.1.cel	seed germination water (3 hours)	ME00350
COL257	Li_Control_3.2.cel	seed germination water (3 hours)	ME00350
COL258	Li_Control_6.1.cel	seed germination water (6 hours)	ME00350
COL259	Li_Control_6.2.cel	seed germination water (6 hours)	ME00350
COL295	Nakabayashi_DS1.cel	no treatment dry seeds	ME00351
COL296	Nakabayashi_DS2.cel	no treatment dry seeds	ME00351
COL301	Preston_chip.1.dry.seed.CEL	seed dry seed stage no treatment	ME00346
COL302	Preston_chip.2.dry.seed.CEL	seed dry seed stage no treatment	ME00346
COL304	Preston_chip.6.3hr.imbibed.seed.CEL	seed imbibition water (3 hours)	ME00346
COL346	Yamauchi_WT4CA.cel	seeds dry seed stage cold (4 C, 96 hr )	ME00348
Co-expression module ID starting with 318
COL68	ATGE_29_A2.CEL	col-0age(21_days)inflorescencestage_1-6_flower_	ME00319
COL69	ATGE_29_B2.CEL	col-0age(21_days)inflorescencestage_1-6_flower_	ME00319
COL70	ATGE_29_C2.CEL	col-0age(21_days)inflorescencestage_1-6_flower_	ME00319
COL74	ATGE_31_A2.CEL	col-0age(21+_days)stage_9_flower_	ME00319
COL75	ATGE_32_A2.CEL	col-0age(21+_days)stage_10-11_flower_	ME00319
COL76	ATGE_32_B2.CEL	col-0age(21+_days)stage_10-11_flower_	ME00319
COL77	ATGE_32_C2.CEL	col-0age(21+_days)stage_10-11_flower_	ME00319
COL88	ATGE_37_A.CEL	col-0age(21+_days)carpel_	ME00319
COL102	ATGE_45_A.CEL	col-0age(21+_days)carpelstage_15_flower_	ME00319
COL103	ATGE_45_B.CEL	col-0age(21+_days)carpelstage_15_flower_	ME00319
COL104	ATGE_45_C.CEL	col-0age(21+_days)carpelstage_15_flower_	ME00319
COL160	BD001_ATH1_A1.DAVIE.CON.CEL	OrganismPart: inflorescence Ecotype: ws NASC:Growth Stage: 6.0	GSM142597; http://affymetrix.arabidopsis.info/narrays/experimentpage.pl?experimentid=74
COL161	BD001_ATH1_A2.DAVIE.CON.CEL	OrganismPart: inflorescence Ecotype: ws NASC:Growth Stage: 6.0	GSM142598
COL162	BD001_ATH1_A3.DAVIE.T13.CEL	OrganismPart: inflorescence Ecotype: ws NASC:Growth Stage: 6.0	GSM142599;http://affymetrix.arabidopsis.info/narrays/experimentpage.pl?experimentid=74
COL247	LH001_ATH1_A1.Heggi.CAG.CEL	Guard Cell enriched leaves	http://affymetrix.arabidopsis.info/narrays/experimentpage.pl?experimentid=29
COL248	LH001_ATH1_A2.Heggi.CEG.CEL	Guard Cell enriched leaves	http://affymetrix.arabidopsis.info/narrays/experimentpage.pl?experimentid=29
COL250	LH001_ATH1_A4.Heggi.HEG.CEL	Guard Cell enriched leaves	http://affymetrix.arabidopsis.info/narrays/experimentpage.pl?experimentid=29
COL326	SW001_ATH1_A1.Ward.ax3.CEL	Stock Code: N3076 Tissue: axillary buds approx. 2 mm elongated Genetic background: col-0 Genetic variation: EMS	GSM260884
COL327	SW001_ATH1_A2.Ward.ax1.CEL	Stock Code: N3076 Tissue: axillary buds approx. 2 mm elongated Genetic background: col-0 Genetic variation: EMS	GSM260885
Co-expression module ID starting with 323
COL68	ATGE_29_A2.CEL	col-0age(21_days)inflorescencestage_1-6_flower_	ME00319
COL69	ATGE_29_B2.CEL	col-0age(21_days)inflorescencestage_1-6_flower_	ME00319
COL70	ATGE_29_C2.CEL	col-0age(21_days)inflorescencestage_1-6_flower_	ME00319
COL74	ATGE_31_A2.CEL	col-0age(21+_days)stage_9_flower_	ME00319
COL75	ATGE_32_A2.CEL	col-0age(21+_days)stage_10-11_flower_	ME00319
COL76	ATGE_32_B2.CEL	col-0age(21+_days)stage_10-11_flower_	ME00319
COL77	ATGE_32_C2.CEL	col-0age(21+_days)stage_10-11_flower_	ME00319
COL78	ATGE_33_A.CEL	col-0age(21+_days)stage_12_flower_	ME00319
COL102	ATGE_45_A.CEL	col-0age(21+_days)carpelstage_15_flower_	ME00319
COL103	ATGE_45_B.CEL	col-0age(21+_days)carpelstage_15_flower_	ME00319
COL104	ATGE_45_C.CEL	col-0age(21+_days)carpelstage_15_flower_	ME00319
COL197	FLOWER_GC5.cel	controlled system (29 days); age (29 days ); flower	ME00318
COL349	ZW001_ATH1_A2.Wilson.mlb.CEL	ms1ttg-old Flower	Analysis of anther development by identifying downstream genes controlled by MS1
COL350	ZW001_ATH1_A4.Wilson.Ler.CEL	Old Flower Buds	Analysis of anther development by identifying downstream genes controlled by MS1
COL351	ZW002_ATH1_A2.GVB.Rep1.CEL	Old Flower Buds	Analysis of anther development by identifying downstream genes controlled by MS1
COL352	ZW002_ATH1_A3.GVB.Rep1.CEL	Young Flower Buds	Analysis of anther development by identifying downstream genes controlled by MS1
Co-expression module ID starting with 334
COL22	X2412.CEL	osmotic_6h_shoot mannitol (300 mM, 6 hours) shoot	ME00327
COL58	ATGE_25_A.CEL	col-0age(35_days)senescence_leaf_	ME00319
COL59	ATGE_25_B.CEL	col-0age(35_days)senescence_leaf_	ME00319
COL60	ATGE_25_C.CEL	col-0age(35_days)senescence_leaf_	ME00319
COL68	ATGE_29_A2.CEL	col-0age(21_days)inflorescencestage_1-6_flower_	ME00319
COL69	ATGE_29_B2.CEL	col-0age(21_days)inflorescencestage_1-6_flower_	ME00319
COL70	ATGE_29_C2.CEL	col-0age(21_days)inflorescencestage_1-6_flower_	ME00319
COL74	ATGE_31_A2.CEL	col-0age(21+_days)stage_9_flower_	ME00319
COL75	ATGE_32_A2.CEL	col-0age(21+_days)stage_10-11_flower_	ME00319
COL76	ATGE_32_B2.CEL	col-0age(21+_days)stage_10-11_flower_	ME00319
COL77	ATGE_32_C2.CEL	col-0age(21+_days)stage_10-11_flower_	ME00319
COL78	ATGE_33_A.CEL	col-0age(21+_days)stage_12_flower_	ME00319
COL88	ATGE_37_A.CEL	col-0age(21+_days)carpel_	ME00319
COL93	ATGE_41_A.CEL	col-0age(21+_days)sepalstage_15_flower_	ME00319
COL94	ATGE_41_B.CEL	col-0age(21+_days)sepalstage_15_flower_	ME00319
COL95	ATGE_41_C.CEL	col-0age(21+_days)sepalstage_15_flower_	ME00319
COL102	ATGE_45_A.CEL	col-0age(21+_days)carpelstage_15_flower_	ME00319
COL103	ATGE_45_B.CEL	col-0age(21+_days)carpelstage_15_flower_	ME00319
COL104	ATGE_45_C.CEL	col-0age(21+_days)carpelstage_15_flower_	ME00319
COL167	Bc482.2.CEL	vascular leaf rosette growth Botrytis cinerea (5X10^5 spores/ml ) time after treatment (48 hours)	ME00341
COL225	JB001_ATH1_A1.Brueg.UVB.CEL	Stock Code: N1093 Developmental stage: 3.90: Rosette Growth Complete Tissue: whole above ground rosettes	GSM133783; http://affymetrix.arabidopsis.info/narrays/experimentpage.pl?experimentid=56
COL238	JS001_ATH1_Sen.3.new.CEL	Programmed Cell Death Senescence	http://affymetrix.arabidopsis.info/narrays/experimentpage.pl?experimentid=30
COL295	Nakabayashi_DS1.cel	no treatment dry seeds	ME00351
COL296	Nakabayashi_DS2.cel	no treatment dry seeds	ME00351
COL301	Preston_chip.1.dry.seed.CEL	seed dry seed stage no treatment	ME00346
COL302	Preston_chip.2.dry.seed.CEL	seed dry seed stage no treatment	ME00346
COL303	Preston_chip.5.3hr.imbibed.seed.CEL	seed imbibition water (3 hours)	ME00346
COL304	Preston_chip.6.3hr.imbibed.seed.CEL	seed imbibition water (3 hours)	ME00346
COL329	T0.suc..MM2d...CEL	cultured cell mid-exponential phase sucrose (3%, 0 hours)	ME00366
COL335	VB001_ATH1_A10.Bwoll.Col2.CEL	fully expanded leaves	GSM133738
COL337	WW001_ATH1_A1.WILLA.CON.CEL	OrganismPart: Cell suspension	GSM142902
COL339	WW002_ATH1_A1.willa.CON.REP2.CEL	OrganismPart: Cell suspension	GSM142904
COL340	WW002_ATH1_A1.willa.CON.REP3.CEL	OrganismPart: Cell suspension	GSM142905
Co-expression module ID starting with 335
COL85	ATGE_36_A.CEL	col-0age(21+_days)stamen_	ME00319
[truncated: 677 more rows]

## Sheet: Table S4
PCW synthesis stages of candidate genes and their motifs
Index	1. Substrate generation	2. Polysaccharide synthases and glycosyl transferases	3. Secretion and targeting	4. Assembly, architecture, and growth	5. Differentiation and secondary wall formation	6. Signaling and response
Number of genes (201)	25	0	0	129	20	27
Genes	AT1G04920,AT1G11860,AT1G25230,AT1G55265,AT1G68140,AT1G71960,AT1G76890,AT2G31880,AT2G45290,AT2G48070,AT3G14070,AT3G15880,AT3G23000,AT3G46780,AT3G59060,AT3G59640,AT3G61960,AT4G00330,AT4G02280,AT4G05590,AT5G01670,AT5G04540,AT5G09650,AT5G10140,AT5G45950			AT1G04040,AT1G05210,AT1G06520,AT1G06930,AT1G08830,AT1G09390,AT1G10360,AT1G11670,AT1G13080,AT1G14130,AT1G16370,AT1G18180,AT1G18730,AT1G19150,AT1G21500,AT1G22330,AT1G23030,AT1G23090,AT1G27300,AT1G28290,AT1G29395,AT1G30750,AT1G31580,AT1G32060,AT1G34640,AT1G35780,AT1G47740,AT1G52810,AT1G53770,AT1G54830,AT1G62480,AT1G62770,AT1G64450,AT1G76450,AT1G76550,AT1G77220,AT1G78090,AT1G80240,AT1G80280,AT2G01600…	AT1G08320,AT1G09340,AT1G26230,AT1G44170,AT1G49240,AT1G64200,AT1G67730,AT1G68090,AT1G72460,AT2G10970,AT2G17370,AT2G43040,AT3G01250,AT3G01470,AT3G15840,AT3G16250,AT3G17420,AT3G22620,AT3G46750,AT5G49460	AT1G05190,AT1G12310,AT1G52910,AT1G53520,AT1G66180,AT1G75690,AT1G75930,AT2G20260,AT2G30060,AT2G35190,AT2G36400,AT2G41110,AT2G42530,AT2G42840,AT3G01660,AT3G15520,AT3G49670,AT3G56930,AT4G14750,AT5G04820,AT5G07530,AT5G07560,AT5G13140,AT5G18520,AT5G20240,AT5G48485,AT5G61410
Number of motifs (273)	45	0	0	161	34	33
Motifs	cluster_1010,cluster_101,cluster_1077,cluster_11,cluster_12,cluster_126,cluster_1264,cluster_1276,cluster_129,cluster_1308,cluster_133,cluster_156,cluster_158,cluster_162,cluster_190,cluster_211,cluster_217,cluster_273,cluster_284,cluster_30,cluster_306,cluster_337,cluster_381,cluster_398,cluster_405,cluster_411,cluster_440,cluster_448,cluster_491,cluster_50,cluster_527,cluster_56,cluster_602,clu…			cluster_1004,cluster_1023,cluster_1024,cluster_1031,cluster_1040,cluster_105,cluster_108,cluster_109,cluster_1116,cluster_1123,cluster_113,cluster_1163,cluster_116,cluster_1177,cluster_1188,cluster_1196,cluster_1204,cluster_1224,cluster_1229,cluster_1230,cluster_1249,cluster_125,cluster_1261,cluster_1278,cluster_1298,cluster_1300,cluster_1302,cluster_1312,cluster_1317,cluster_1318,cluster_1324,cl…	cluster_1049,cluster_1058,cluster_111,cluster_1127,cluster_1136,cluster_1137,cluster_1180,cluster_1221,cluster_1244,cluster_1323,cluster_132,cluster_139,cluster_203,cluster_261,cluster_274,cluster_356,cluster_359,cluster_383,cluster_483,cluster_507,cluster_515,cluster_53,cluster_597,cluster_630,cluster_696,cluster_746,cluster_747,cluster_804,cluster_82,cluster_935,cluster_936,cluster_980,cluster_…	cluster_1078,cluster_1092,cluster_1097,cluster_1100,cluster_1153,cluster_1205,cluster_1219,cluster_1245,cluster_1320,cluster_13,cluster_144,cluster_146,cluster_165,cluster_240,cluster_298,cluster_32,cluster_382,cluster_42,cluster_447,cluster_449,cluster_456,cluster_572,cluster_593,cluster_635,cluster_636,cluster_711,cluster_71,cluster_75,cluster_799,cluster_836,cluster_843,cluster_847,cluster_981

## Sheet: Table S5
Functional annotation of 2,787 genes in 217 co-expression modules
IDs	CAZy	Golgi	Transporter	Transmembrane proteins	TAIR descriptions (Short_description||Curator_summary)	Conserved in Populus? (have a clear ortholog)
AT1G01010				yes	ANAC001 (Arabidopsis NAC domain containing protein 1); transcription factor||
AT1G01070			yes	yes	nodulin MtN21 family protein||
AT1G01110					IQD18 (IQ-domain 18)||
AT1G01140	yes				CIPK9 (CBL-INTERACTING PROTEIN KINASE 9); ATP binding / kinase/ protein kinase/ protein serine/threonine kinase||Encodes a CBL-interacting protein kinase with similarity to SOS2	yes
AT1G01230				yes	ORMDL family protein||
AT1G01310				yes	allergen V5/Tpx-1-related family protein||
AT1G01340			yes	yes	ATCNGC10 (CYCLIC NUCLEOTIDE GATED CHANNEL 10); calmodulin binding / cyclic nucleotide binding / ion channel||member of Cyclic nucleotide gated channel family
AT1G01460					PIPK11; 1-phosphatidylinositol-4-phosphate 5-kinase/ phosphatidylinositol phosphate kinase||Type I phosphatidylinositol-4-phosphate 5-kinase, subfamily A.
AT1G01560	yes				ATMPK11; MAP kinase/ kinase||member of MAP Kinase
AT1G01690					unknown protein||	yes
AT1G01710					acyl-CoA thioesterase family protein||	yes
AT1G01720					ATAF1; transcription activator/ transcription factor||Belongs to a large family of putative transcriptional activators with NAC domain. Transcript level increases in response to wounding and abscisic acid. ATAF1 attentuates ABA signaling and sythesis. Mutants are hyposensitive to ABA.
AT1G01830					armadillo/beta-catenin repeat family protein||
AT1G01980					ATSEC1A; FAD binding / catalytic/ electron carrier/ oxidoreductase||member of Reticuline oxidase-like family	yes
AT1G02140					MAGO (MAGO NASHI); protein binding||	yes
AT1G02150					pentatricopeptide (PPR) repeat-containing protein||	yes
AT1G02300		yes		yes	cathepsin B-like cysteine protease, putative||
AT1G02560					CLPP5 (NUCLEAR ENCODED CLP PROTEASE 5); serine-type endopeptidase||One of several nuclear-encoded ClpPs (caseinolytic protease). Contains a highly conserved catalytic triad of Ser-type proteases (Ser-His-Asp). The name reflects nomenclature described in Adam et. al (2001).	yes
AT1G02680					TAF13 (TBP-ASSOCIATED FACTOR 13); DNA binding / RNA polymerase II transcription factor||	yes
AT1G02690					IMPA-6 (IMPORTIN ALPHA ISOFORM 6); binding / protein transporter||Putative importin alpha isoform. When overexpressed can rescue the impa-4 decreased transformation susceptibility phenotype.
AT1G02700					unknown protein||	yes
AT1G02730	yes	yes		yes	ATCSLD5; 1,4-beta-D-xylan synthase/ cellulose synthase||Encodes a gene similar to cellulose synthase. Knock-out mutant has reduced growth, reduced xylan level and reduced xylan synthase activity in stems.	yes
AT1G02790	yes			yes	PGA4 (POLYGALACTURONASE 4); polygalacturonase||encodes a exopolygalacturonase.	yes
AT1G02813					unknown protein||
[truncated: 2,763 more rows]

## Sheet: Table S6
Transcription factors (TFs) in co-expression modules
TF families	Indexes	Genes	Co-expression modules
C2H2	1	AT1G10480	81_4
[truncated: 143 more rows]

## Sheet: Table S7
1,329 consensus motifs
[truncated: 1,330 more rows]

[truncated: 7 more sheets: Table S8, Table S9, Table S10, Table S11, Table S12, Table S13, Table S14]
